# Supplementary material for: Dopaminium perchlorate
Source: Acta Crystallogr Sect E Struct Rep Online. 2008 Nov 8;64(Pt 12):o2268. doi: 10.1107/S1600536808035666 (PMC2959864; doi:10.1107/S1600536808035666)
Supplement: Supplementary file 2 [file e-64-o2268-Isup2.hkl]

# 
# h,k,l, Fc-squared, Fo-squared, sigma(Fo-squared) and status flag 
# 
data_I
_shelx_title ' Mahdi sample number 16 in P-1' 
_shelx_refln_list_code          4 
_shelx_F_calc_maximum      101.04 
_exptl_crystal_F_000       264.00 
_reflns_d_resolution_high  0.6760 
 
loop_ 
 _symmetry_equiv_pos_as_xyz 
 'x, y, z' 
 '-x, -y, -z' 
 
_cell_length_a     7.4925 
_cell_length_b     8.2254 
_cell_length_c     8.9524 
_cell_angle_alpha 106.910 
_cell_angle_beta   94.186 
_cell_angle_gamma 101.206 
 
_shelx_F_squared_multiplier     1.000 
 
loop_ 
 _refln_index_h 
 _refln_index_k 
 _refln_index_l 
 _refln_F_squared_calc 
 _refln_F_squared_meas 
 _refln_F_squared_sigma 
 _refln_observed_status 
   1   0   0      420.49      426.77      4.98 o 
   2   0   0     5448.32     5459.00    103.12 o 
   3   0   0       75.38       71.12      1.03 o 
   4   0   0       82.98       90.97      1.93 o 
   5   0   0      498.37      486.14      7.44 o 
   6   0   0       23.46       24.87      1.10 o 
   7   0   0      369.41      337.91      5.93 o 
   8   0   0        9.96        8.20      0.89 o 
   9   0   0       22.54       24.02      1.44 o 
  10   0   0        6.65        6.54      1.00 o 
 -10   1   0       43.46       43.45      3.04 o 
  -9   1   0       55.31       49.12      1.93 o 
  -8   1   0      287.67      257.55      5.00 o 
  -7   1   0       10.65       12.14      0.89 o 
  -6   1   0     2484.82     2402.70     33.04 o 
  -5   1   0       17.41       17.81      1.00 o 
  -4   1   0      750.73      734.39     10.52 o 
  -3   1   0      175.88      163.03      2.70 o 
  -2   1   0      907.75      947.97     10.37 o 
  -1   1   0        0.83        0.06      0.11 o 
   0   1   0       34.45       19.65      0.52 o 
   1   1   0      312.46      325.33      3.67 o 
   2   1   0      148.80      168.09      2.09 o 
   3   1   0      104.68       71.28      1.12 o 
   4   1   0       11.88        6.93      0.74 o 
   5   1   0      112.48       94.98      1.94 o 
   6   1   0      322.03      307.25      5.33 o 
   7   1   0      113.18      108.21      2.70 o 
   8   1   0       73.75       67.80      2.18 o 
   9   1   0       26.05       28.59      1.52 o 
  10   1   0       48.54       54.02      2.26 o 
 -10   2   0        0.04        0.47      0.52 o 
  -9   2   0       33.06       33.34      2.57 o 
  -8   2   0       39.02       36.79      1.56 o 
  -7   2   0       11.43       11.52      0.89 o 
  -6   2   0       69.49       67.73      1.85 o 
  -5   2   0        6.48        7.95      0.79 o 
  -4   2   0      105.04      101.72      2.59 o 
  -3   2   0      139.83      203.38      2.55 o 
  -2   2   0      324.96      376.58      4.33 o 
  -1   2   0      816.13      861.65      9.45 o 
   0   2   0     5475.22     5480.55    126.82 o 
   1   2   0     2131.31     2255.58     24.54 o 
   2   2   0      122.48      109.20      1.81 o 
   3   2   0      776.54      847.89      9.52 o 
   4   2   0       54.74       58.00      1.12 o 
   5   2   0      114.74      130.10      3.45 o 
   6   2   0        4.46        4.64      0.73 o 
   7   2   0      119.69      125.28      3.03 o 
   8   2   0        3.60        3.80      0.73 o 
   9   2   0       16.22       16.86      1.78 o 
 -10   3   0        0.18       -0.17      1.05 o 
  -9   3   0       10.59       10.30      1.00 o 
  -8   3   0       12.47       13.79      1.20 o 
  -7   3   0       28.31       28.20      1.99 o 
  -6   3   0      949.95      930.92     13.59 o 
  -5   3   0      106.85       90.90      1.51 o 
  -4   3   0      405.12      406.38      4.88 o 
  -3   3   0      132.52      163.87      3.97 o 
  -2   3   0        5.26        9.45      0.34 o 
  -1   3   0       39.38       63.37      0.99 o 
   0   3   0     1623.07     1840.63     24.36 o 
   1   3   0     1426.16     1377.58     18.33 o 
   2   3   0      209.18      238.42      3.04 o 
   3   3   0      354.40      345.72      4.30 o 
   4   3   0       23.45       18.45      0.65 o 
   5   3   0       17.00       18.98      0.69 o 
   6   3   0       10.59       14.14      0.92 o 
   7   3   0       62.12       63.74      2.46 o 
   8   3   0       95.49       98.87      2.89 o 
   9   3   0        6.01        5.76      1.36 o 
 -10   4   0       43.63       41.93      2.10 o 
  -9   4   0       59.32       62.60      3.88 o 
  -8   4   0       38.35       40.51      1.68 o 
  -7   4   0       35.07       28.56      1.25 o 
  -6   4   0       51.99       49.05      1.55 o 
  -5   4   0      370.42      382.35      4.78 o 
  -4   4   0      160.23      153.42      2.85 o 
  -3   4   0     1132.93     1152.66     12.83 o 
  -2   4   0       39.94       39.45      0.78 o 
  -1   4   0     1341.61     1323.05     18.18 o 
   0   4   0        4.23        4.72      0.40 o 
   1   4   0     1708.41     1792.79     19.65 o 
   2   4   0      722.62      712.56      8.22 o 
   3   4   0       57.80       55.79      1.15 o 
   4   4   0      769.15      787.86     12.85 o 
   5   4   0      119.01      120.83      2.10 o 
   6   4   0       52.33       58.47      3.98 o 
   7   4   0       16.37       19.83      1.29 o 
   8   4   0       34.85       36.85      2.04 o 
 -10   5   0        2.46        0.57      0.63 o 
  -9   5   0      115.84      116.80      3.14 o 
  -8   5   0        0.01       -0.35      0.40 o 
  -7   5   0      398.93      413.32      6.99 o 
  -6   5   0      215.53      207.90      3.92 o 
  -5   5   0     1599.54     1631.55     18.21 o 
  -4   5   0      692.30      658.55      7.73 o 
  -3   5   0      490.66      487.66      5.82 o 
  -2   5   0      441.61      451.10      5.37 o 
  -1   5   0      263.07      275.55      4.44 o 
   0   5   0        2.78        2.08      0.40 o 
   1   5   0      466.56      518.00     12.00 o 
   2   5   0      382.99      359.24      5.73 o 
   3   5   0       71.33       71.87      2.41 o 
   4   5   0       54.15       49.63      1.53 o 
   5   5   0        1.60        1.55      0.43 o 
   6   5   0        1.33        0.84      0.73 o 
   7   5   0       23.31       26.50      2.20 o 
   8   5   0       17.41       22.10      2.30 o 
 -10   6   0      121.42      126.34      4.82 o 
  -9   6   0       20.53       21.09      2.36 o 
  -8   6   0       38.41       39.99      1.67 o 
  -7   6   0       56.64       55.03      4.77 o 
  -6   6   0       87.41       92.41      2.28 o 
  -5   6   0      403.27      406.72      5.23 o 
  -4   6   0       71.59       62.21      1.75 o 
  -3   6   0      350.58      333.88      8.54 o 
  -2   6   0       43.37       47.54      1.40 o 
  -1   6   0        2.99        4.12      0.58 o 
   0   6   0        0.43        0.00      0.30 o 
   1   6   0      159.42      164.24      3.25 o 
   2   6   0      210.56      199.88      6.81 o 
   3   6   0      143.93      144.36      3.06 o 
   4   6   0      277.17      261.52      6.76 o 
   5   6   0       50.36       51.86      2.83 o 
   6   6   0       31.17       35.51      2.51 o 
   7   6   0       11.63       11.21      1.78 o 
  -9   7   0       36.10       42.74      2.83 o 
  -8   7   0       10.07        9.64      1.47 o 
  -7   7   0       86.49       80.25      3.56 o 
  -6   7   0        0.14        0.10      0.52 o 
  -5   7   0      312.99      320.83      5.53 o 
  -4   7   0       81.04       75.90      2.03 o 
  -3   7   0       21.38       22.00      1.20 o 
  -2   7   0      486.09      497.32      7.77 o 
  -1   7   0        5.36        3.26      0.52 o 
   0   7   0      132.21      123.19      2.77 o 
   1   7   0      160.45      159.09      3.32 o 
   2   7   0      176.09      167.41      4.71 o 
   3   7   0       33.72       32.23      1.38 o 
   4   7   0        4.31        3.77      1.10 o 
   5   7   0       49.86       48.71      2.83 o 
   6   7   0        2.77        3.14      1.05 o 
  -8   8   0       74.00       72.08      3.67 o 
  -7   8   0       15.79       18.75      1.89 o 
  -6   8   0        0.08        0.84      0.63 o 
  -5   8   0      300.64      292.95      5.35 o 
  -4   8   0      164.37      159.53      3.40 o 
  -3   8   0      106.65      106.99      2.62 o 
  -2   8   0        0.11        0.77      0.40 o 
  -1   8   0       66.56       69.77      4.14 o 
   0   8   0        0.66        0.46      0.63 o 
   1   8   0       39.52       38.52      2.04 o 
   2   8   0        0.33        0.22      0.43 o 
   3   8   0       71.67       71.45      2.22 o 
   4   8   0       24.64       20.05      2.10 o 
   5   8   0       57.94       57.72      3.35 o 
  -7   9   0       65.10       67.36      3.56 o 
  -6   9   0      148.76      154.00      5.45 o 
  -5   9   0       11.28       10.41      0.95 o 
  -4   9   0       24.67       27.39      1.33 o 
  -3   9   0       79.55       73.43      2.25 o 
  -2   9   0       68.51       64.88      2.11 o 
  -1   9   0      199.07      200.03      4.18 o 
   0   9   0        2.35        1.53      0.48 o 
   1   9   0       29.37       31.58      1.48 o 
   2   9   0        3.61        1.61      0.84 o 
   3   9   0        0.00       -0.31      0.73 o 
   4   9   0        0.14        0.06      0.73 o 
  -6  10   0        0.65        0.84      0.84 o 
  -5  10   0        0.02        0.31      0.48 o 
  -4  10   0       30.62       26.82      1.44 o 
  -3  10   0        0.71        0.16      0.43 o 
  -2  10   0        0.59       -0.07      0.40 o 
  -1  10   0       37.32       35.50      1.94 o 
   0  10   0        9.52        9.53      1.83 o 
   1  10   0        0.94        0.16      0.52 o 
   2  10   0        1.01        0.79      0.63 o 
   3  10   0       20.49       19.38      1.89 o 
  -5  11   0        1.71        0.73      0.84 o 
  -4  11   0        0.08        0.31      0.73 o 
  -3  11   0       82.25       91.29      2.92 o 
  -2  11   0        1.21        1.15      0.59 o 
  -1  11   0      151.50      150.58      3.88 o 
   0 -11   1       11.97        9.72      1.07 o 
   1 -11   1       31.16       33.59      1.70 o 
   2 -11   1       55.61       51.86      2.93 o 
   3 -11   1       31.10       30.81      1.62 o 
   4 -11   1        4.16        4.99      0.80 o 
   5 -11   1       13.11       13.93      1.68 o 
  -3 -10   1        8.98       10.08      1.94 o 
  -2 -10   1        2.31        3.54      1.00 o 
  -1 -10   1        6.74        7.32      1.62 o 
   0 -10   1        0.00       -0.09      0.36 o 
   1 -10   1        0.19       -0.01      0.40 o 
   2 -10   1       52.17       52.52      2.15 o 
   3 -10   1       10.34       11.94      1.03 o 
   4 -10   1       46.95       48.76      2.51 o 
   5 -10   1       17.49       19.01      1.99 o 
   6 -10   1       12.94       15.50      1.89 o 
  -4  -9   1        3.53        3.37      0.73 o 
  -3  -9   1        4.50        4.02      0.73 o 
  -2  -9   1       15.54       13.47      1.36 o 
  -1  -9   1        6.87        6.35      0.81 o 
   0  -9   1       38.82       37.86      1.55 o 
   1  -9   1       64.17       62.67      2.00 o 
   2  -9   1       76.99       73.98      2.18 o 
   3  -9   1       12.75       14.26      1.07 o 
   4  -9   1        6.01        6.76      0.78 o 
   5  -9   1       30.16       26.65      1.28 o 
   6  -9   1        8.37        8.17      1.47 o 
   7  -9   1        3.28        3.35      1.05 o 
   8  -9   1        9.93       10.90      1.68 o 
  -6  -8   1       23.11       26.19      2.41 o 
  -5  -8   1        6.21        6.50      1.36 o 
  -4  -8   1       35.80       33.96      1.51 o 
  -3  -8   1        8.86        5.28      1.20 o 
  -2  -8   1       50.49       47.93      1.70 o 
  -1  -8   1       40.43       37.58      1.44 o 
   0  -8   1       69.72       65.60      1.96 o 
   1  -8   1        0.04        0.52      0.33 o 
   2  -8   1       37.29       42.34      1.83 o 
   3  -8   1      156.62      148.11      4.45 o 
   4  -8   1       88.99       89.96      2.36 o 
   5  -8   1       94.43       91.67      2.39 o 
   6  -8   1       12.28       12.78      1.57 o 
   7  -8   1      111.83      110.94      4.40 o 
   8  -8   1        1.85        1.47      0.84 o 
  -7  -7   1       25.33       24.30      2.30 o 
  -6  -7   1       33.64       33.00      2.41 o 
  -5  -7   1       10.86       10.06      1.47 o 
  -4  -7   1        1.46        1.31      0.48 o 
  -3  -7   1       91.47       84.75      2.28 o 
  -2  -7   1      107.97      103.99      3.72 o 
  -1  -7   1      255.38      241.34      4.40 o 
   0  -7   1       96.58       92.80      2.36 o 
   1  -7   1      613.20      606.00      9.38 o 
   2  -7   1       30.21       28.54      2.93 o 
   3  -7   1       38.60       38.45      1.33 o 
   4  -7   1      289.16      283.98      6.91 o 
   5  -7   1      184.48      183.37      3.56 o 
   6  -7   1      371.27      381.55      9.64 o 
   7  -7   1       23.05       23.26      1.78 o 
   8  -7   1       62.26       70.71      3.46 o 
   9  -7   1      113.15      113.35      4.71 o 
  -7  -6   1       56.93       57.51      3.25 o 
  -6  -6   1       17.51       18.44      1.89 o 
  -5  -6   1       52.44       51.91      2.83 o 
  -4  -6   1       68.41       65.62      2.67 o 
  -3  -6   1        4.60        1.96      0.44 o 
  -2  -6   1      450.30      413.81      6.58 o 
  -1  -6   1      105.21       99.48      2.99 o 
   0  -6   1      287.41      259.14      4.40 o 
   1  -6   1       79.32       82.50      2.88 o 
   2  -6   1        2.33        0.79      0.30 o 
   3  -6   1     1028.19     1052.16     17.09 o 
   4  -6   1        4.14        7.33      0.45 o 
   5  -6   1      244.21      253.00      3.55 o 
   6  -6   1       35.49       38.34      5.66 o 
   7  -6   1       56.99       60.57      1.95 o 
   8  -6   1        4.79        5.91      1.00 o 
   9  -6   1       37.01       37.52      1.83 o 
  10  -6   1       55.94       54.90      3.04 o 
  -8  -5   1       50.93       57.62      3.35 o 
  -7  -5   1       18.51       19.17      1.89 o 
  -6  -5   1       34.69       35.72      2.30 o 
  -5  -5   1       12.06       13.49      0.71 o 
  -4  -5   1       18.73       18.23      1.36 o 
  -3  -5   1      391.58      392.17      5.96 o 
  -2  -5   1       28.10       28.69      1.71 o 
  -1  -5   1      441.21      418.99      8.21 o 
   0  -5   1        0.03        0.49      0.25 o 
   1  -5   1      329.41      329.89      7.73 o 
   2  -5   1      380.54      438.97     10.13 o 
   3  -5   1       47.24       51.29      1.01 o 
   4  -5   1      203.33      179.73      3.72 o 
   5  -5   1        9.21        6.25      0.44 o 
   6  -5   1      245.89      233.05      4.29 o 
   7  -5   1        0.09       -0.06      0.35 o 
   8  -5   1       13.34       14.71      1.07 o 
   9  -5   1       30.47       31.63      1.59 o 
  10  -5   1        1.60        0.75      0.63 o 
  -9  -4   1       39.12       42.41      2.10 o 
  -8  -4   1        0.46        0.42      0.89 o 
  -7  -4   1       25.41       31.62      4.03 o 
  -6  -4   1       11.89       13.00      1.05 o 
  -5  -4   1       82.61       89.65      1.73 o 
  -4  -4   1        2.27        4.29      0.41 o 
  -3  -4   1      159.61      167.20      2.45 o 
  -2  -4   1       37.50       32.92      0.92 o 
  -1  -4   1       60.96       72.17      1.20 o 
   0  -4   1        0.19        0.02      0.18 o 
   1  -4   1      706.29      759.11     16.37 o 
   2  -4   1       76.20       77.16      1.86 o 
   3  -4   1      344.41      344.02      4.21 o 
   4  -4   1      182.57      183.23      2.53 o 
   5  -4   1       51.00       54.66      1.20 o 
   6  -4   1      605.74      591.45     15.66 o 
   7  -4   1      171.99      174.46      3.63 o 
   8  -4   1       36.73       32.34      1.52 o 
   9  -4   1       85.13       89.10      2.70 o 
  10  -4   1       10.23        8.06      1.07 o 
  -9  -3   1       11.02       15.64      1.33 o 
  -8  -3   1       33.80       39.06      3.67 o 
  -7  -3   1        8.42        7.39      1.05 o 
  -6  -3   1       41.01       45.39      1.59 o 
  -5  -3   1       86.25      101.17      1.79 o 
  -4  -3   1      104.87      103.91      2.72 o 
  -3  -3   1      289.32      310.41      3.90 o 
  -2  -3   1      411.92      428.82      5.06 o 
  -1  -3   1      458.81      427.73      4.98 o 
   0  -3   1      446.53      510.49      5.78 o 
   1  -3   1     1175.36     1199.22     13.14 o 
   2  -3   1      619.86      692.09      7.76 o 
   3  -3   1      641.19      652.85      7.41 o 
   4  -3   1        0.27        1.10      0.17 o 
   5  -3   1      636.97      631.49     11.26 o 
   6  -3   1      195.01      204.29      3.85 o 
   7  -3   1       97.37      100.29      2.52 o 
   8  -3   1      111.54      116.59      2.96 o 
   9  -3   1       14.77       13.99      1.47 o 
  10  -3   1       95.28       84.83      2.81 o 
 -10  -2   1       37.77       37.59      1.96 o 
  -9  -2   1       22.43       23.26      1.55 o 
  -8  -2   1       16.71       20.31      2.51 o 
  -7  -2   1      101.12      103.93      2.67 o 
  -6  -2   1       22.91       24.70      1.19 o 
  -5  -2   1      727.02      763.91      8.88 o 
  -4  -2   1      793.38      826.01      9.42 o 
  -3  -2   1      853.76      892.89      9.99 o 
  -2  -2   1      223.29      261.77      3.16 o 
  -1  -2   1     1037.22     1112.83     12.19 o 
   0  -2   1     3611.35     3580.59     39.50 o 
   1  -2   1      386.11      444.32      5.02 o 
   2  -2   1     4774.14     4816.99     69.64 o 
   3  -2   1     1435.33     1564.81     21.49 o 
   4  -2   1      823.16      896.75     10.06 o 
   5  -2   1       17.97       18.87      0.89 o 
   6  -2   1       47.91       40.49      1.41 o 
   7  -2   1      819.63      783.56     11.89 o 
   8  -2   1       39.31       41.26      1.67 o 
   9  -2   1       41.84       38.42      1.70 o 
  10  -2   1       27.77       30.04      1.63 o 
 -10  -1   1        6.89        9.56      1.18 o 
  -9  -1   1       64.25       69.08      2.41 o 
  -8  -1   1       16.53       18.35      1.47 o 
  -7  -1   1       23.43       28.12      1.29 o 
  -6  -1   1      447.32      444.45      7.19 o 
  -5  -1   1        6.63        5.19      0.33 o 
  -4  -1   1     1454.66     1540.59     17.74 o 
  -3  -1   1      170.98      202.04      2.55 o 
  -2  -1   1     3267.97     3320.19     37.74 o 
  -1  -1   1      139.70      157.37      1.89 o 
   0  -1   1       21.39       19.73      1.05 o 
   1  -1   1     3060.45     3110.67     34.31 o 
   2  -1   1      799.20      843.87      9.33 o 
   3  -1   1      111.27       89.82      1.74 o 
   4  -1   1      199.59      194.45      6.60 o 
   5  -1   1      689.53      653.87      9.67 o 
   6  -1   1        7.63        6.77      0.67 o 
   7  -1   1       18.77       22.58      2.10 o 
   8  -1   1       21.18       21.89      1.22 o 
   9  -1   1        0.25        1.07      0.68 o 
  10  -1   1       41.63       41.94      1.96 o 
 -10   0   1       54.65       61.99      2.41 o 
  -9   0   1        4.84        6.25      0.88 o 
  -8   0   1       56.37       56.76      1.96 o 
  -7   0   1      178.33      172.78      3.59 o 
  -6   0   1        4.10        6.92      0.67 o 
  -5   0   1      440.27      389.83      4.79 o 
  -4   0   1      421.19      501.53      5.83 o 
  -3   0   1      321.19      408.35      4.75 o 
  -2   0   1       14.56        8.66      0.29 o 
  -1   0   1     1179.60     1343.75     18.29 o 
   0   0   1      998.00     1023.65     12.28 o 
   1   0   1       92.37      129.44      1.59 o 
   2   0   1     1285.97     1285.69     14.09 o 
   3   0   1        0.05        2.14      0.17 o 
   4   0   1      216.47      232.95      3.89 o 
   5   0   1      531.18      524.98      8.04 o 
   6   0   1      209.47      205.13      8.07 o 
   7   0   1     1060.21     1007.33     14.93 o 
   8   0   1       63.73       59.67      2.04 o 
   9   0   1       96.59       89.17      3.25 o 
  10   0   1        1.95        0.82      0.63 o 
 -10   1   1        3.88        4.79      0.88 o 
  -9   1   1        1.61        1.59      0.79 o 
  -8   1   1       12.88       11.26      0.96 o 
  -7   1   1       64.10       55.23      1.74 o 
  -6   1   1      351.86      334.00      5.63 o 
  -5   1   1       74.00       86.08      1.35 o 
  -4   1   1     1407.19     1491.89     25.80 o 
  -3   1   1       40.33       41.77      0.77 o 
  -2   1   1     2363.78     2393.11     31.35 o 
  -1   1   1     1901.73     1936.50     21.11 o 
   0   1   1      427.10      471.40      5.26 o 
   1   1   1    10209.59    10041.69    417.06 o 
   2   1   1        0.26        0.14      0.26 o 
   3   1   1     1042.26     1032.26     13.19 o 
   4   1   1       54.20       61.84      1.61 o 
   5   1   1      638.56      627.93      9.48 o 
   6   1   1      246.54      261.39      4.74 o 
   7   1   1        7.29        6.34      0.94 o 
   8   1   1       13.46       11.32      1.31 o 
   9   1   1       14.38       12.31      1.19 o 
 -10   2   1      124.39      122.54      4.30 o 
  -9   2   1       10.59       11.31      2.10 o 
  -8   2   1      274.87      276.15      5.26 o 
  -7   2   1       36.41       38.06      1.44 o 
  -6   2   1      177.27      172.63      3.37 o 
  -5   2   1      346.38      333.28      6.04 o 
  -4   2   1        6.37        5.58      0.34 o 
  -3   2   1      121.44       77.92      1.21 o 
  -2   2   1      163.62      170.97      2.16 o 
  -1   2   1     3722.19     3698.74     42.47 o 
   0   2   1     5934.34     6163.54    126.44 o 
   1   2   1       70.50       67.79      2.25 o 
   2   2   1        5.90       11.53      0.39 o 
   3   2   1        8.69        7.58      0.36 o 
   4   2   1      181.76      175.63      2.48 o 
   5   2   1       69.22       67.40      1.81 o 
   6   2   1      337.39      335.04      5.85 o 
   7   2   1        2.77        2.76      0.68 o 
   8   2   1       76.30       74.42      2.41 o 
   9   2   1       17.08       18.96      1.40 o 
 -10   3   1        8.01       10.06      1.15 o 
  -9   3   1        5.31        3.53      1.05 o 
  -8   3   1       58.72       53.64      2.20 o 
  -7   3   1      220.19      209.78      4.11 o 
  -6   3   1      184.97      176.33      4.50 o 
  -5   3   1       74.30       64.43      1.25 o 
  -4   3   1      217.60      224.54      3.96 o 
  -3   3   1      648.08      598.73      6.89 o 
  -2   3   1      103.75       78.49      1.24 o 
  -1   3   1     1097.82     1156.17     20.30 o 
   0   3   1      753.83      782.48     14.93 o 
   1   3   1      303.03      294.98      9.11 o 
   2   3   1      342.55      359.44      4.37 o 
   3   3   1      156.73      153.14      2.24 o 
   4   3   1      129.52      119.74      1.95 o 
   5   3   1        1.84        1.86      0.48 o 
   6   3   1      160.90      159.36      3.47 o 
   7   3   1       53.06       55.69      2.00 o 
   8   3   1       25.93       28.02      1.52 o 
   9   3   1        7.86        7.95      1.07 o 
 -10   4   1      132.68      139.86      3.70 o 
  -9   4   1       66.21       67.67      2.30 o 
  -8   4   1      107.81      102.96      2.70 o 
  -7   4   1      139.85      132.85      3.03 o 
  -6   4   1       97.41       91.38      2.22 o 
  -5   4   1       93.87      109.61      1.84 o 
  -4   4   1       20.14       14.67      0.56 o 
  -3   4   1      360.89      360.54      5.03 o 
  -2   4   1      325.01      334.30      7.75 o 
  -1   4   1        9.20        4.41      0.44 o 
   0   4   1     1900.84     2070.18     27.61 o 
   1   4   1      464.77      551.49      6.46 o 
   2   4   1      246.86      235.19      3.43 o 
   3   4   1       82.71       81.91      1.50 o 
   4   4   1      171.38      169.24      2.60 o 
   5   4   1      106.04      104.02      2.54 o 
   6   4   1      204.99      214.31      4.32 o 
   7   4   1       15.65       15.82      1.78 o 
   8   4   1      129.36      128.75      5.13 o 
 -10   5   1        0.59        0.60      0.63 o 
  -9   5   1       24.79       26.38      2.30 o 
  -8   5   1        0.17        0.08      0.68 o 
  -7   5   1       57.14       57.11      1.85 o 
  -6   5   1      118.06      118.78      2.70 o 
  -5   5   1       50.86       55.53      1.22 o 
  -4   5   1      358.36      328.74      4.25 o 
  -3   5   1      307.23      342.89      4.34 o 
  -2   5   1      374.67      352.30      5.55 o 
  -1   5   1      122.63      114.67      2.57 o 
   0   5   1     2157.92     2210.72     29.65 o 
   1   5   1       26.38       24.68      1.00 o 
   2   5   1     1670.41     1599.19     21.87 o 
   3   5   1       44.40       46.72      1.89 o 
   4   5   1      219.14      210.90      8.17 o 
   5   5   1       53.97       59.30      2.93 o 
   6   5   1       54.93       56.99      3.04 o 
   7   5   1       10.49       14.88      1.89 o 
 -10   6   1      129.46      150.02      5.55 o 
  -9   6   1      132.89      142.78      3.66 o 
  -8   6   1      108.32      112.56      3.03 o 
  -7   6   1       30.45       28.38      1.29 o 
  -6   6   1      657.77      641.74     12.62 o 
  -5   6   1        3.99        3.50      0.73 o 
  -4   6   1     1031.18      991.62     19.43 o 
  -3   6   1      149.50      134.00      2.81 o 
  -2   6   1      322.40      313.65      5.22 o 
  -1   6   1       13.85       14.16      0.80 o 
   0   6   1      213.03      209.24      3.88 o 
   1   6   1       21.49       18.73      0.95 o 
   2   6   1        9.78       13.89      0.88 o 
   3   6   1      107.20      104.18      2.54 o 
   4   6   1        5.32        5.45      1.05 o 
   6   6   1       21.94       22.73      2.20 o 
   7   6   1       50.08       50.91      3.25 o 
  -9   7   1       33.92       36.46      2.62 o 
  -8   7   1        7.00        6.81      1.26 o 
  -7   7   1        6.29        6.18      1.15 o 
  -6   7   1      187.97      181.45      5.66 o 
  -5   7   1       34.75       35.80      2.41 o 
  -4   7   1        0.23        0.31      0.30 o 
  -3   7   1        4.75        5.50      0.67 o 
  -2   7   1       23.70       22.33      1.07 o 
  -1   7   1        2.45        4.07      0.59 o 
   0   7   1      312.03      305.28      7.44 o 
   1   7   1      365.89      366.53      6.25 o 
   2   7   1       63.85       57.70      1.88 o 
   3   7   1        3.33        2.44      0.63 o 
   4   7   1        6.68        5.01      0.73 o 
   5   7   1       53.64       47.98      2.93 o 
   6   7   1        8.57        7.33      1.47 o 
  -8   8   1        0.98        0.21      0.63 o 
  -7   8   1        0.03       -0.52      0.52 o 
  -6   8   1      178.58      180.82      5.87 o 
  -5   8   1      176.17      190.73      3.98 o 
  -4   8   1       95.49      100.45      2.62 o 
  -3   8   1        0.77        0.83      0.40 o 
  -2   8   1        2.53        1.73      0.52 o 
  -1   8   1       36.35       33.59      3.98 o 
   0   8   1        1.91        1.23      0.47 o 
   1   8   1        0.78        0.05      0.37 o 
   2   8   1       15.84       15.47      1.10 o 
   3   8   1       13.60       12.83      1.06 o 
   4   8   1        0.00        0.52      0.52 o 
   5   8   1        0.03        1.15      1.05 o 
  -7   9   1        8.88        9.32      1.57 o 
  -6   9   1        1.82        3.46      1.05 o 
  -5   9   1       21.01       24.06      1.29 o 
  -4   9   1       24.06       22.37      1.28 o 
  -3   9   1       34.98       32.82      2.10 o 
  -2   9   1       10.39       10.73      1.00 o 
  -1   9   1       65.23       64.31      2.14 o 
   0   9   1       28.46       25.16      1.37 o 
   1   9   1      336.56      313.87      8.17 o 
   2   9   1        1.14        0.16      1.26 o 
   3   9   1       28.35       24.42      1.62 o 
  -6  10   1       64.95       69.46      3.67 o 
  -5  10   1      523.08      524.95      9.06 o 
  -4  10   1        3.16        3.13      0.70 o 
  -3  10   1      126.21      134.42      3.48 o 
  -2  10   1       67.08       65.81      2.33 o 
  -1  10   1        9.17       10.69      1.11 o 
   0  10   1       37.15       42.08      2.83 o 
   1  10   1        0.06        0.73      0.55 o 
   2  10   1       13.08       14.98      1.78 o 
  -1 -11   2       19.58       19.06      1.89 o 
   0 -11   2       38.00       36.93      1.74 o 
   1 -11   2        1.36        1.11      0.68 o 
   2 -11   2       35.67       38.81      1.74 o 
   3 -11   2        2.00        2.40      1.00 o 
   4 -11   2        3.21        2.98      0.70 o 
   5 -11   2       11.44        8.65      1.31 o 
  -4 -10   2        8.39        7.44      1.36 o 
  -3 -10   2        1.22        0.99      0.58 o 
  -2 -10   2        2.59        1.94      0.59 o 
  -1 -10   2       15.79       16.00      1.19 o 
   0 -10   2       22.28       20.11      1.29 o 
   1 -10   2       13.50       13.37      1.11 o 
   2 -10   2       14.87       13.71      1.07 o 
   3 -10   2       12.26       10.75      1.83 o 
   4 -10   2        6.28        6.39      0.80 o 
   5 -10   2       16.44       15.01      1.13 o 
   6 -10   2        1.80        1.26      0.84 o 
   7 -10   2       57.06       58.56      3.35 o 
  -5  -9   2        9.03        5.87      1.36 o 
  -4  -9   2       24.21       24.98      1.36 o 
  -3  -9   2       17.17       16.50      1.15 o 
  -2  -9   2        1.30        0.37      0.43 o 
  -1  -9   2       39.54       36.61      1.52 o 
   0  -9   2        4.41        5.00      1.47 o 
   1  -9   2      156.42      148.11      3.33 o 
   2  -9   2        0.49        0.89      0.37 o 
   3  -9   2       33.02       34.00      1.41 o 
   4  -9   2        1.13        2.03      0.63 o 
   5  -9   2        5.04        5.24      1.20 o 
   6  -9   2       39.05       42.43      2.62 o 
   7  -9   2       15.34       16.87      1.89 o 
   8  -9   2      188.09      199.57      6.81 o 
  -6  -8   2        1.17        0.52      0.94 o 
  -5  -8   2       40.66       39.70      2.62 o 
  -4  -8   2        0.20        0.90      0.48 o 
  -3  -8   2        0.03        0.05      0.37 o 
  -2  -8   2        3.67        5.41      0.94 o 
  -1  -8   2       30.11       29.41      1.29 o 
   0  -8   2      121.23      117.89      2.78 o 
   1  -8   2        3.71        4.49      0.63 o 
   2  -8   2      200.52      192.70      3.78 o 
   3  -8   2       76.73       71.92      2.00 o 
   4  -8   2        4.13        4.94      0.68 o 
   5  -8   2       84.09       80.25      2.20 o 
   6  -8   2        0.64        1.05      0.63 o 
   7  -8   2       40.05       38.24      2.51 o 
   8  -8   2        0.02        0.21      0.63 o 
  -7  -7   2       43.13       41.49      2.83 o 
  -6  -7   2       46.25       43.37      2.72 o 
  -5  -7   2       23.48       21.18      1.13 o 
  -4  -7   2       39.97       41.93      1.55 o 
  -3  -7   2      104.05       98.65      2.44 o 
  -2  -7   2        1.14       -0.03      0.33 o 
  -1  -7   2      227.43      215.94      4.19 o 
   0  -7   2        5.65        5.06      0.59 o 
   1  -7   2      295.01      263.92      4.59 o 
   2  -7   2        0.21        0.38      0.79 o 
   3  -7   2       64.04       50.52      1.68 o 
   4  -7   2      156.27      144.91      2.98 o 
   5  -7   2        1.53        3.23      0.84 o 
   6  -7   2      123.49      126.36      3.04 o 
   7  -7   2        1.29        0.74      0.43 o 
   8  -7   2      303.95      311.03      5.91 o 
   9  -7   2        0.03        0.63      0.73 o 
  -8  -6   2        3.25        3.88      1.26 o 
  -7  -6   2       72.76       80.77      3.77 o 
  -6  -6   2        0.60        1.57      0.84 o 
  -5  -6   2       70.83       70.92      2.62 o 
  -4  -6   2       46.58       41.97      1.47 o 
  -3  -6   2       59.83       57.67      1.67 o 
  -2  -6   2      174.90      154.44      3.04 o 
  -1  -6   2        1.53        1.38      0.40 o 
   0  -6   2       55.07       53.17      1.48 o 
   1  -6   2       50.28       54.32      1.44 o 
   2  -6   2      517.67      555.19      7.84 o 
   3  -6   2      123.88      128.52      2.02 o 
   4  -6   2      235.53      240.67      5.24 o 
   5  -6   2      107.68      115.33      2.54 o 
   6  -6   2        6.70        6.62      0.70 o 
   7  -6   2       10.65       10.59      1.00 o 
   8  -6   2       42.35       41.43      1.73 o 
   9  -6   2       95.20      100.10      3.09 o 
  10  -6   2       46.82       41.80      2.72 o 
  -8  -5   2       21.09       24.72      2.20 o 
  -7  -5   2        2.30        1.89      0.94 o 
  -6  -5   2       24.49       25.29      2.10 o 
  -5  -5   2        7.80        7.43      0.57 o 
  -4  -5   2       89.61       98.30      1.83 o 
  -3  -5   2       61.79       58.51      1.26 o 
  -2  -5   2       75.92       83.07      1.49 o 
  -1  -5   2       47.71       39.95      0.88 o 
   0  -5   2       16.85       21.78      0.58 o 
   1  -5   2        0.08        0.70      0.20 o 
   2  -5   2       25.00       23.76      1.78 o 
   3  -5   2      168.26      174.41      2.43 o 
   4  -5   2      118.90      116.02      1.86 o 
   5  -5   2       90.53      108.59      1.83 o 
   6  -5   2        9.49       11.14      0.84 o 
   7  -5   2        8.31       10.59      0.88 o 
   8  -5   2       84.43       86.58      2.52 o 
   9  -5   2       93.74       96.52      2.85 o 
  10  -5   2       67.93       63.40      2.41 o 
  -9  -4   2        7.76        8.57      1.18 o 
  -8  -4   2       55.74       62.95      3.09 o 
  -7  -4   2        0.14       -0.31      0.50 o 
  -6  -4   2        6.36        4.96      0.89 o 
  -5  -4   2       15.63       19.49      0.75 o 
  -4  -4   2        1.20        0.78      0.43 o 
  -3  -4   2      412.99      413.05      5.11 o 
  -2  -4   2       81.77       86.04      1.45 o 
  -1  -4   2       22.29       14.82      0.48 o 
   0  -4   2      117.32      127.45      2.24 o 
   1  -4   2        7.20        6.37      0.34 o 
   2  -4   2      625.63      634.55      7.27 o 
   3  -4   2      973.84     1176.24     13.09 o 
   4  -4   2      513.80      518.23      6.15 o 
   5  -4   2       34.48       39.63      1.29 o 
   6  -4   2        2.55        0.84      0.52 o 
   7  -4   2        5.33        6.08      0.70 o 
   8  -4   2       26.37       23.57      1.26 o 
   9  -4   2       85.92       80.45      2.55 o 
  10  -4   2        1.22        1.95      0.70 o 
  -9  -3   2       38.22       50.08      2.18 o 
  -8  -3   2        4.30        3.11      0.75 o 
  -7  -3   2        2.98        3.47      0.65 o 
  -6  -3   2        8.19        8.43      0.80 o 
  -5  -3   2        4.38        2.35      0.32 o 
  -4  -3   2      387.75      411.39      5.13 o 
  -3  -3   2      240.01      272.71      3.50 o 
  -2  -3   2      808.97      785.83      8.91 o 
  -1  -3   2      159.18      190.27      2.46 o 
   0  -3   2       27.03       30.99      0.62 o 
   1  -3   2       88.23      128.36      1.73 o 
   2  -3   2       86.17      110.38      1.55 o 
   3  -3   2      433.97      383.76      7.26 o 
   4  -3   2       50.44       48.60      1.36 o 
   5  -3   2      376.28      384.62      6.15 o 
   6  -3   2        0.13        0.26      0.33 o 
   7  -3   2        0.37        0.77      0.40 o 
   8  -3   2       28.35       25.55      1.29 o 
   9  -3   2       69.04       75.47      2.48 o 
  10  -3   2       49.97       43.91      1.99 o 
 -10  -2   2       77.44       86.36      3.25 o 
  -9  -2   2        3.49        4.99      0.92 o 
  -8  -2   2       94.93       94.49      2.74 o 
  -7  -2   2       18.31       20.52      1.18 o 
  -6  -2   2        1.64        2.03      0.50 o 
  -5  -2   2      163.16      157.95      2.37 o 
  -4  -2   2      120.96      103.72      1.65 o 
  -3  -2   2      573.87      548.11      6.38 o 
  -2  -2   2      405.00      420.63      4.91 o 
  -1  -2   2      635.85      629.90      8.62 o 
   0  -2   2      502.40      490.98      5.94 o 
   1  -2   2      646.34      685.71      8.34 o 
   2  -2   2      499.73      461.28      5.27 o 
   3  -2   2     2973.69     3082.88     33.67 o 
   4  -2   2      282.44      259.43      5.47 o 
   5  -2   2       12.88       14.44      2.25 o 
   6  -2   2      563.23      541.30      8.48 o 
   7  -2   2       78.78       71.40      2.07 o 
   8  -2   2       76.20       76.23      4.98 o 
   9  -2   2      100.33       88.82      5.13 o 
  10  -2   2       41.14       36.88      1.85 o 
 -10  -1   2        4.24        3.98      1.36 o 
  -9  -1   2      105.32       98.25      2.92 o 
  -8  -1   2        0.61        1.12      0.50 o 
  -7  -1   2      126.32      125.46      3.93 o 
  -6  -1   2      102.24      103.59      2.44 o 
  -5  -1   2       65.28       71.56      2.13 o 
  -4  -1   2      471.90      489.47      5.79 o 
  -3  -1   2     1248.14     1368.77     15.05 o 
  -2  -1   2     1650.16     1600.13     21.63 o 
  -1  -1   2       14.76       13.18      0.31 o 
   0  -1   2     2195.40     2265.93     58.77 o 
   1  -1   2      422.53      435.49      5.97 o 
   2  -1   2        6.94       21.37      0.99 o 
   3  -1   2      960.57      996.68     11.07 o 
   4  -1   2      244.66      219.26      3.77 o 
   5  -1   2      732.63      742.95     15.98 o 
   6  -1   2        9.02        8.31      0.74 o 
   7  -1   2       67.00       59.88      1.89 o 
   8  -1   2        1.92        2.37      1.20 o 
   9  -1   2       34.33       30.00      1.59 o 
  10  -1   2        2.05        2.72      0.94 o 
 -10   0   2       22.75       27.37      1.66 o 
  -9   0   2        8.56       10.89      1.15 o 
  -8   0   2      138.95      131.27      4.45 o 
  -7   0   2       33.71       37.75      1.48 o 
  -6   0   2      277.94      295.61     11.31 o 
  -5   0   2       18.28       17.29      0.56 o 
  -4   0   2       39.20       52.82      0.98 o 
  -3   0   2      175.02      173.39      2.97 o 
  -2   0   2        6.81        7.58      0.40 o 
  -1   0   2     3391.08     3500.20     38.48 o 
   0   0   2       83.56       92.57      1.48 o 
   1   0   2     1027.14     1088.65     14.47 o 
   2   0   2      993.61     1082.62     11.90 o 
   3   0   2       40.96       36.10      0.75 o 
   4   0   2       27.04       36.96      1.01 o 
   5   0   2       33.35       29.71      1.11 o 
   6   0   2      550.47      512.57      8.11 o 
   7   0   2       99.06       91.50      2.48 o 
   8   0   2        7.23        5.64      0.79 o 
   9   0   2        6.42        6.46      0.92 o 
 -10   1   2        0.02       -0.36      0.48 o 
  -9   1   2       46.92       42.57      4.14 o 
  -8   1   2        4.99        6.90      0.80 o 
  -7   1   2      215.66      193.64      3.88 o 
  -6   1   2        5.96        7.23      0.65 o 
  -5   1   2       12.84       13.68      0.52 o 
  -4   1   2      129.36      141.49      2.02 o 
  -3   1   2       30.50       34.73      0.74 o 
  -2   1   2      100.40      112.40      1.57 o 
  -1   1   2      289.22      327.51      3.81 o 
   0   1   2      661.00      696.49      7.74 o 
   1   1   2       11.65       17.50      0.44 o 
   2   1   2      686.44      730.05      8.22 o 
   3   1   2      516.34      585.38      6.78 o 
   4   1   2        1.15        2.51      0.67 o 
   5   1   2      145.44      145.32      2.96 o 
   6   1   2        4.33        5.54      0.67 o 
   7   1   2       54.58       48.93      1.78 o 
   8   1   2       54.39       53.20      2.36 o 
   9   1   2        6.14        5.19      0.89 o 
 -10   2   2        3.36        1.51      0.68 o 
  -9   2   2        1.38        0.97      0.58 o 
  -8   2   2       84.87       77.50      2.29 o 
  -7   2   2       55.34       53.26      1.74 o 
  -6   2   2      168.35      161.12      3.22 o 
  -5   2   2        7.49        7.58      0.55 o 
  -4   2   2      734.52      766.56      8.80 o 
  -3   2   2      893.04      967.56     10.82 o 
  -2   2   2       79.33       74.62      1.21 o 
  -1   2   2     1069.06     1039.47     13.87 o 
   0   2   2      785.31      774.32      8.65 o 
   1   2   2       50.85       43.61      0.82 o 
   2   2   2       42.89       38.52      0.82 o 
   3   2   2       50.70       47.59      1.03 o 
   4   2   2       34.28       29.63      1.18 o 
   5   2   2      305.52      306.33      8.75 o 
   6   2   2      140.06      137.76      3.10 o 
   7   2   2      396.36      396.43      6.96 o 
   8   2   2        4.54        4.61      0.78 o 
   9   2   2        0.41        0.49      0.63 o 
 -10   3   2        1.73        1.41      0.65 o 
  -9   3   2       64.97       72.89      2.41 o 
  -8   3   2       70.02       67.16      3.93 o 
  -7   3   2      183.31      184.84      3.98 o 
  -6   3   2      113.23      105.24      2.44 o 
  -5   3   2      256.37      249.62      3.40 o 
  -4   3   2       93.67      124.59      1.93 o 
  -3   3   2       53.41       52.40      1.12 o 
  -2   3   2      234.20      288.89      3.72 o 
  -1   3   2     1098.65     1191.33     16.28 o 
   0   3   2      394.03      402.29      4.77 o 
   1   3   2     1318.12     1496.30     21.65 o 
   2   3   2      279.60      284.81      3.64 o 
   3   3   2        6.89        6.96      0.45 o 
   4   3   2      373.41      390.44      5.36 o 
   5   3   2       10.79        9.88      1.68 o 
   6   3   2       28.59       26.68      1.83 o 
   7   3   2      117.80      120.20      3.09 o 
   8   3   2        5.57        4.99      1.62 o 
 -10   4   2        0.40       -0.06      0.50 o 
  -9   4   2       49.44       49.25      3.46 o 
  -8   4   2        2.54        1.94      0.55 o 
  -7   4   2      313.05      314.54      5.67 o 
  -6   4   2      180.07      166.16      6.23 o 
  -5   4   2      145.54      138.35      3.67 o 
  -4   4   2      232.91      203.72      2.90 o 
  -3   4   2      135.12      146.49      2.44 o 
  -2   4   2     1199.66     1239.16     30.95 o 
  -1   4   2       38.99       53.06      0.93 o 
   0   4   2      388.44      424.58     11.06 o 
   1   4   2      197.34      207.33      2.80 o 
   2   4   2       70.57       68.26      1.51 o 
   3   4   2       45.60       48.49      1.56 o 
   4   4   2       36.92       39.98      1.07 o 
   5   4   2       82.91       81.09      3.46 o 
   6   4   2       33.55       31.01      2.20 o 
   7   4   2       88.85       90.41      4.09 o 
   8   4   2        7.52        6.08      1.47 o 
 -10   5   2       38.52       43.17      3.56 o 
  -9   5   2       22.55       32.08      2.78 o 
  -8   5   2       78.02       78.72      2.41 o 
  -7   5   2       18.58       19.17      1.11 o 
  -6   5   2      123.69      111.60      2.07 o 
  -5   5   2      249.95      254.26      3.62 o 
  -4   5   2      182.45      182.45      3.57 o 
  -3   5   2        8.23        9.84      0.64 o 
  -2   5   2       39.50       44.55      1.83 o 
  -1   5   2        2.05        3.44      0.48 o 
   0   5   2       24.17       15.56      0.85 o 
   1   5   2      389.76      389.53      6.22 o 
   2   5   2       44.49       36.20      1.62 o 
   3   5   2       10.24       11.55      1.05 o 
   4   5   2       36.24       36.86      1.41 o 
   5   5   2       15.77       16.45      1.78 o 
   6   5   2        0.85        0.21      0.73 o 
   7   5   2      249.48      269.66      8.28 o 
  -9   6   2        0.05        0.84      0.73 o 
  -8   6   2        1.54        1.05      0.73 o 
  -7   6   2        0.04       -0.10      0.52 o 
  -6   6   2       66.53       67.25      2.36 o 
  -5   6   2       39.83       47.42      1.55 o 
  -4   6   2      317.84      310.49      5.33 o 
  -3   6   2       15.53       12.97      0.85 o 
  -2   6   2      174.74      175.48      3.44 o 
  -1   6   2       36.79       35.26      1.29 o 
   0   6   2        0.04        0.85      1.00 o 
   1   6   2      971.05      944.10     13.69 o 
   2   6   2      122.14      111.64      2.65 o 
   3   6   2      210.57      191.93      3.91 o 
   4   6   2        5.79        5.53      0.73 o 
   5   6   2       35.40       31.64      2.41 o 
  -9   7   2       19.28       18.86      1.99 o 
  -8   7   2       66.76       68.51      3.35 o 
  -7   7   2       36.41       33.63      2.30 o 
  -6   7   2       61.00       63.19      2.03 o 
  -5   7   2      243.02      243.21      4.66 o 
  -4   7   2      177.07      179.07      5.03 o 
  -3   7   2        4.82        4.18      0.63 o 
  -2   7   2        3.44        1.92      0.48 o 
  -1   7   2       24.22       28.50      1.26 o 
   0   7   2       39.92       38.87      1.99 o 
   1   7   2      168.61      171.33      3.66 o 
   2   7   2       70.05       62.09      2.00 o 
   3   7   2       43.83       39.67      2.25 o 
   4   7   2        0.13        1.10      0.55 o 
   5   7   2        4.19        3.56      1.15 o 
  -8   8   2        2.04        1.78      0.94 o 
  -7   8   2        1.49        1.05      0.73 o 
  -6   8   2       16.24       15.51      1.15 o 
  -5   8   2      157.92      155.80      3.55 o 
  -4   8   2        3.68        4.02      0.65 o 
  -3   8   2      127.20      126.88      3.07 o 
  -2   8   2        0.86        0.79      0.44 o 
  -1   8   2       22.15       23.96      1.25 o 
   0   8   2        5.18        4.45      0.70 o 
   1   8   2       63.05       56.49      2.10 o 
   2   8   2      210.41      189.52      5.66 o 
   3   8   2        0.35        0.54      0.55 o 
   4   8   2        7.22        7.44      1.47 o 
  -7   9   2       23.29       27.66      2.41 o 
  -6   9   2        8.21        8.16      1.00 o 
  -5   9   2        7.35        6.09      0.85 o 
  -4   9   2      106.49      107.02      2.99 o 
  -3   9   2        0.09        0.28      0.42 o 
  -2   9   2        1.56        2.46      0.68 o 
  -1   9   2        3.26        2.43      0.94 o 
   0   9   2       72.91       76.33      2.48 o 
   1   9   2       31.77       27.56      1.51 o 
   2   9   2       12.99       12.30      1.18 o 
   3   9   2        2.69        1.26      0.84 o 
  -5  10   2        0.08       -0.08      0.48 o 
  -4  10   2        0.22        0.58      0.52 o 
  -3  10   2       21.15       23.31      1.68 o 
  -2  10   2       25.76       26.78      1.52 o 
  -1  10   2       12.25       12.21      1.19 o 
   0  10   2       72.99       71.76      3.67 o 
  -2 -11   3       23.14       18.86      1.99 o 
  -1 -11   3       31.16       32.53      1.63 o 
   0 -11   3       23.04       25.72      1.99 o 
   1 -11   3        2.46        2.18      0.68 o 
   2 -11   3       37.38       43.59      1.85 o 
   3 -11   3        3.20        4.86      0.78 o 
   4 -11   3       26.58       28.03      1.48 o 
   5 -11   3        7.44        6.81      1.36 o 
  -4 -10   3       14.07       12.89      1.78 o 
  -3 -10   3        5.74        5.08      0.89 o 
  -2 -10   3       43.59       39.80      3.88 o 
  -1 -10   3       18.56       19.52      1.26 o 
   0 -10   3       40.40       36.25      1.78 o 
   1 -10   3       21.54       22.42      1.26 o 
   2 -10   3       55.24       55.65      1.96 o 
   3 -10   3        5.96        5.00      0.74 o 
   4 -10   3       16.88       16.81      1.15 o 
   5 -10   3        0.70       -0.10      0.63 o 
   6 -10   3        0.92        0.10      0.73 o 
   7 -10   3       40.47       41.49      2.83 o 
  -5  -9   3       14.63       14.35      1.78 o 
  -4  -9   3       47.51       51.07      3.09 o 
  -3  -9   3        0.63        0.68      0.48 o 
  -2  -9   3       45.68       43.53      1.70 o 
  -1  -9   3        1.52        2.17      0.94 o 
   0  -9   3        0.21       -0.02      0.33 o 
   1  -9   3      193.82      199.09      4.07 o 
   2  -9   3        3.12        2.87      0.55 o 
   3  -9   3      159.19      152.86      3.37 o 
   4  -9   3       38.00       33.63      1.40 o 
   5  -9   3       61.09       55.91      1.88 o 
   6  -9   3       32.96       34.78      2.30 o 
   7  -9   3       20.08       17.50      1.89 o 
   8  -9   3      112.98      116.81      4.92 o 
  -6  -8   3        0.62        2.41      1.05 o 
  -5  -8   3      135.74      128.32      3.18 o 
  -4  -8   3        2.85        2.97      0.63 o 
  -3  -8   3       76.47       70.58      2.07 o 
  -2  -8   3      198.44      185.86      3.81 o 
  -1  -8   3      153.73      134.15      2.96 o 
   0  -8   3       75.87       76.14      2.51 o 
   1  -8   3       35.88       30.17      1.26 o 
   2  -8   3      135.56      142.03      3.03 o 
   3  -8   3       10.43       10.52      1.47 o 
   4  -8   3       82.29       82.57      2.13 o 
   5  -8   3        1.46        2.26      0.52 o 
   6  -8   3       22.71       29.02      2.10 o 
   7  -8   3        4.05        3.35      0.94 o 
   8  -8   3        0.01        0.42      0.73 o 
  -7  -7   3       14.90       15.82      1.89 o 
  -6  -7   3       15.86       16.03      1.68 o 
  -5  -7   3        0.43        0.50      0.40 o 
  -4  -7   3       19.02       20.87      1.07 o 
  -3  -7   3        2.57        2.77      0.55 o 
  -2  -7   3        0.09        0.52      0.52 o 
  -1  -7   3        0.03       -0.13      0.27 o 
   0  -7   3        2.96        2.83      0.48 o 
   1  -7   3       28.24       32.22      1.19 o 
   2  -7   3       20.96       18.54      0.89 o 
   3  -7   3      147.37      138.91      2.85 o 
   4  -7   3      231.38      201.91      2.99 o 
   5  -7   3       63.35       56.85      1.68 o 
   6  -7   3       40.75       39.96      1.51 o 
   7  -7   3       33.38       36.49      1.51 o 
   8  -7   3       30.12       24.92      1.40 o 
   9  -7   3        0.12       -0.10      0.52 o 
  -7  -6   3        0.38        1.36      0.94 o 
  -6  -6   3        7.14        7.02      1.26 o 
  -5  -6   3       12.74       13.41      1.15 o 
  -4  -6   3      120.25      106.74      2.44 o 
  -3  -6   3      181.63      187.95      4.14 o 
  -2  -6   3      442.51      428.71      6.23 o 
  -1  -6   3      267.24      285.63      3.77 o 
   0  -6   3        3.09        2.92      0.29 o 
   1  -6   3       25.06       26.13      0.74 o 
   2  -6   3      139.04      130.57      2.03 o 
   3  -6   3       83.83       75.61      1.41 o 
   4  -6   3      374.68      363.28      4.69 o 
   5  -6   3       17.70       15.68      0.89 o 
   6  -6   3       10.67       13.09      1.41 o 
   7  -6   3        0.31       -0.21      0.37 o 
   8  -6   3        0.06        0.26      0.47 o 
   9  -6   3      142.33      152.44      3.88 o 
  10  -6   3        0.02        0.10      0.94 o 
  -8  -5   3      100.95      103.95      3.14 o 
  -7  -5   3      106.71      114.36      3.15 o 
  -6  -5   3        8.64        9.96      1.20 o 
  -5  -5   3        0.15        0.87      0.31 o 
  -4  -5   3       66.02       67.01      1.44 o 
  -3  -5   3       47.61       38.53      1.04 o 
  -2  -5   3      112.06      114.51      2.05 o 
  -1  -5   3        0.88        0.34      0.20 o 
   0  -5   3        1.49        3.42      0.32 o 
   1  -5   3      145.31      145.07      2.10 o 
   2  -5   3        3.19        4.93      0.96 o 
   3  -5   3      214.98      238.50      3.20 o 
   4  -5   3       17.73       14.70      0.56 o 
   5  -5   3      201.33      184.18      3.51 o 
   6  -5   3        0.26       -0.17      0.33 o 
   7  -5   3       24.33       26.69      1.29 o 
   8  -5   3       13.10       15.54      2.30 o 
   9  -5   3        4.70        4.32      0.74 o 
  10  -5   3       46.80       42.95      2.72 o 
  -9  -4   3        2.18        2.30      1.26 o 
  -8  -4   3       25.08       30.95      1.66 o 
  -7  -4   3        8.25        8.39      1.05 o 
  -6  -4   3        0.24        1.41      0.50 o 
  -5  -4   3        7.01        8.11      0.57 o 
  -4  -4   3       23.39       28.96      0.88 o 
  -3  -4   3      339.68      349.74      4.45 o 
  -2  -4   3      140.61      147.12      2.16 o 
  -1  -4   3      245.13      235.30      3.26 o 
   0  -4   3      213.36      221.61      2.88 o 
   1  -4   3        7.59        8.56      0.36 o 
   2  -4   3       18.10       28.57      0.70 o 
   3  -4   3      281.02      315.81      3.96 o 
   4  -4   3      116.19      122.82      1.89 o 
   5  -4   3       38.34       49.11      1.48 o 
   6  -4   3       26.23       32.01      1.26 o 
   7  -4   3        0.28        0.16      0.37 o 
   8  -4   3       89.36       95.23      3.72 o 
   9  -4   3       16.27       16.71      1.22 o 
  10  -4   3      109.62      119.85      3.44 o 
  -9  -3   3       94.04      103.81      3.18 o 
  -8  -3   3        3.87        6.72      0.95 o 
  -7  -3   3      204.12      208.27      4.36 o 
  -6  -3   3       29.47       31.54      1.36 o 
  -5  -3   3       29.48       39.28      1.63 o 
  -4  -3   3        0.73        0.38      0.21 o 
  -3  -3   3      128.91      140.52      2.78 o 
  -2  -3   3      213.41      185.04      2.50 o 
  -1  -3   3        1.94        0.48      0.16 o 
   0  -3   3        8.04        6.00      0.35 o 
   1  -3   3      173.65      205.92      2.62 o 
   2  -3   3      113.69      114.90      1.67 o 
   3  -3   3       24.99       20.46      0.57 o 
   4  -3   3      286.63      306.62      3.82 o 
   5  -3   3      298.68      283.63      4.85 o 
   6  -3   3        3.14        3.06      0.52 o 
   7  -3   3       51.61       50.06      1.74 o 
   8  -3   3       33.18       36.47      1.59 o 
   9  -3   3        0.49        0.48      0.50 o 
  10  -3   3       11.13        8.63      1.78 o 
  -9  -2   3       10.25       17.26      1.38 o 
  -8  -2   3        2.17        4.27      0.80 o 
  -7  -2   3       68.40       62.57      2.06 o 
  -6  -2   3       47.15       49.14      1.61 o 
  -5  -2   3       46.38       35.17      0.92 o 
  -4  -2   3      253.24      241.85      3.23 o 
  -3  -2   3       13.78       11.05      0.65 o 
  -2  -2   3       17.18       13.72      0.64 o 
  -1  -2   3     1274.90     1355.83     24.99 o 
   0  -2   3      406.09      394.83      4.55 o 
   1  -2   3      968.42     1033.67     11.38 o 
   2  -2   3      180.75      229.36      2.87 o 
   3  -2   3      114.03       94.36      1.45 o 
   4  -2   3        7.82        7.88      0.34 o 
   5  -2   3        0.04        1.46      1.00 o 
   6  -2   3      338.84      322.50      9.95 o 
   7  -2   3        1.64        0.55      0.40 o 
   8  -2   3      188.26      182.12      4.04 o 
   9  -2   3       15.34       15.49      1.22 o 
  10  -2   3       64.67       69.27      2.59 o 
 -10  -1   3       16.11       18.19      1.46 o 
  -9  -1   3       84.14       78.22      2.61 o 
  -8  -1   3        6.12        5.72      0.83 o 
  -7  -1   3      404.72      380.25      6.62 o 
  -6  -1   3        9.54       12.13      0.62 o 
  -5  -1   3      168.45      170.40      3.52 o 
  -4  -1   3        2.55        8.08      0.49 o 
  -3  -1   3      105.10       79.51      1.31 o 
  -2  -1   3      631.50      641.40      7.27 o 
  -1  -1   3        2.35        4.47      0.33 o 
   0  -1   3     1910.57     1872.66     32.86 o 
   1  -1   3       13.86       12.65      0.40 o 
   2  -1   3      216.83      221.50      2.79 o 
   3  -1   3        6.19       11.20      0.38 o 
   4  -1   3      232.14      249.99      4.58 o 
   5  -1   3      299.33      261.03      4.77 o 
   6  -1   3        4.96        4.81      0.67 o 
   7  -1   3      202.91      190.18      3.96 o 
   8  -1   3        0.31        0.76      0.50 o 
   9  -1   3        3.19        1.22      0.58 o 
 -10   0   3        0.01        0.24      0.62 o 
  -9   0   3        7.33        7.46      0.95 o 
  -8   0   3       68.84       71.70      3.93 o 
  -7   0   3       36.13       30.27      1.33 o 
  -6   0   3      488.44      486.59      6.03 o 
  -5   0   3       10.19       14.86      0.58 o 
  -4   0   3        4.41        6.77      0.40 o 
  -3   0   3       70.31       72.92      1.23 o 
  -2   0   3      126.71      156.32      2.10 o 
  -1   0   3     1972.02     2000.72     27.29 o 
   0   0   3        0.55       -0.15      0.15 o 
   1   0   3      728.22      724.27      8.14 o 
   2   0   3      200.90      203.76      2.63 o 
   3   0   3      304.00      384.85      7.54 o 
   4   0   3       56.61       65.00      1.18 o 
   5   0   3       42.37       38.88      1.33 o 
   6   0   3      205.92      191.10      6.23 o 
   7   0   3       72.96       72.18      2.18 o 
   8   0   3       52.10       48.81      3.82 o 
   9   0   3       77.93       76.15      2.55 o 
 -10   1   3       14.18       17.27      2.62 o 
  -9   1   3        0.12        0.10      0.44 o 
  -8   1   3       54.58       43.90      1.76 o 
  -7   1   3      147.10      145.50      3.25 o 
  -6   1   3       19.27       15.61      0.84 o 
  -5   1   3       71.24       76.59      2.30 o 
  -4   1   3       85.30       88.42      1.50 o 
  -3   1   3      128.58      180.50      2.45 o 
  -2   1   3       41.45       38.21      0.77 o 
  -1   1   3       72.78       72.20      1.46 o 
   0   1   3      183.95      189.28      2.44 o 
   1   1   3       40.32       37.38      0.79 o 
   2   1   3       16.95       16.70      0.78 o 
   3   1   3      466.23      467.55      5.61 o 
   4   1   3       47.58       50.50      1.06 o 
   5   1   3       77.49       74.03      1.96 o 
   6   1   3       62.81       59.63      1.85 o 
   7   1   3       23.51       19.44      1.18 o 
   8   1   3        4.79        2.87      0.70 o 
   9   1   3        2.06        2.19      0.73 o 
 -10   2   3        4.54        5.94      0.95 o 
  -9   2   3        3.10        3.19      0.70 o 
  -8   2   3       11.57       10.65      0.98 o 
  -7   2   3       76.34       87.94      2.33 o 
  -6   2   3      103.65       91.30      3.17 o 
  -5   2   3       90.49       92.06      1.64 o 
  -4   2   3       11.17        6.94      0.44 o 
  -3   2   3      128.64      131.56      3.01 o 
  -2   2   3       39.20       32.00      0.78 o 
  -1   2   3        9.95       24.48      0.76 o 
   0   2   3      460.46      428.65      5.06 o 
   1   2   3        5.34       12.92      0.46 o 
   2   2   3        8.40       13.19      0.50 o 
   3   2   3      113.26      116.64      1.88 o 
   4   2   3       32.83       38.33      0.97 o 
   5   2   3       68.79       72.33      2.00 o 
   6   2   3        4.85        4.26      0.67 o 
   7   2   3        6.12        4.67      1.00 o 
   8   2   3       11.59       13.14      1.15 o 
   9   2   3       13.45       14.67      1.78 o 
 -10   3   3       32.81       36.92      2.46 o 
  -9   3   3        9.41        6.92      0.91 o 
  -8   3   3       80.42       75.00      2.33 o 
  -7   3   3        0.63        2.47      0.73 o 
  -6   3   3       69.04       67.20      2.88 o 
  -5   3   3      188.53      204.82      3.00 o 
  -4   3   3       11.16        9.59      0.50 o 
  -3   3   3        4.02        2.28      0.30 o 
  -2   3   3      164.66      159.76      2.27 o 
  -1   3   3      136.73      124.91      1.84 o 
   0   3   3        0.02       -0.06      0.28 o 
   1   3   3       67.36       65.48      1.26 o 
   2   3   3      375.17      384.92      4.81 o 
   3   3   3      384.50      394.77      5.85 o 
   4   3   3       28.39       28.31      2.01 o 
   5   3   3      112.71      104.27      3.67 o 
   6   3   3       75.67       80.15      2.31 o 
   7   3   3       17.10       21.47      1.33 o 
   8   3   3       64.07       67.47      3.67 o 
 -10   4   3        2.13        2.29      0.83 o 
  -9   4   3       65.99       65.26      2.33 o 
  -8   4   3       14.92       12.54      1.36 o 
  -7   4   3      134.94      142.25      3.26 o 
  -6   4   3       27.97       27.07      1.29 o 
  -5   4   3       45.40       47.15      1.19 o 
  -4   4   3      495.02      494.49      6.11 o 
  -3   4   3      298.45      350.41      4.47 o 
  -2   4   3      158.97      164.60      3.34 o 
  -1   4   3      339.55      359.21      5.58 o 
   0   4   3      177.71      195.49      2.69 o 
   1   4   3      146.54      149.96      2.96 o 
   2   4   3       49.99       58.29      2.62 o 
   3   4   3      371.04      359.99      6.86 o 
   4   4   3       39.92       36.52      1.33 o 
   5   4   3      118.67      127.18      4.61 o 
   6   4   3       33.59       33.21      2.41 o 
   7   4   3        2.76        3.67      1.15 o 
 -10   5   3       66.15       74.89      2.70 o 
  -9   5   3       35.17       37.05      1.80 o 
  -8   5   3       23.40       24.60      1.37 o 
  -7   5   3        6.18        3.98      1.36 o 
  -6   5   3      106.17      105.48      2.94 o 
  -5   5   3      268.54      257.61      3.70 o 
  -4   5   3       77.02       74.66      1.93 o 
  -3   5   3      176.16      164.30      3.22 o 
  -2   5   3       12.76       15.09      0.81 o 
  -1   5   3       52.03       56.46      2.30 o 
   0   5   3        2.46        5.25      0.63 o 
   1   5   3      107.51      108.43      3.46 o 
   2   5   3       45.41       42.04      2.30 o 
   3   5   3      275.95      273.21      4.98 o 
   4   5   3       41.61       44.40      3.35 o 
   5   5   3       33.56       33.94      2.41 o 
   6   5   3        8.19       10.58      1.68 o 
  -9   6   3       31.42       30.49      2.30 o 
  -8   6   3       24.47       19.80      1.78 o 
  -7   6   3        7.78        6.70      1.15 o 
  -6   6   3        2.30        2.00      0.52 o 
  -5   6   3       47.06       49.39      1.94 o 
  -4   6   3       87.35       82.79      2.18 o 
  -3   6   3      229.11      241.84      4.44 o 
  -2   6   3       78.30       84.16      2.18 o 
  -1   6   3       40.93       43.97      1.52 o 
   0   6   3        3.57        3.71      0.58 o 
   1   6   3        1.85        1.07      0.43 o 
   2   6   3       17.15       16.36      1.03 o 
   3   6   3       54.58       51.36      1.83 o 
   4   6   3        4.27        4.53      1.26 o 
   5   6   3        9.29        7.65      1.47 o 
   6   6   3        1.82        0.84      0.84 o 
  -9   7   3       16.90       20.01      2.10 o 
  -8   7   3        1.76        3.04      0.94 o 
  -7   7   3        9.06       12.47      1.57 o 
  -6   7   3        9.45       11.43      1.41 o 
  -5   7   3        0.72        0.28      0.42 o 
  -4   7   3        5.32        6.46      0.78 o 
  -3   7   3       96.44       97.45      2.83 o 
  -2   7   3        5.10        5.14      0.67 o 
  -1   7   3       54.14       53.21      2.30 o 
   0   7   3        1.14        2.49      0.94 o 
   1   7   3        6.55        7.20      1.15 o 
   2   7   3       12.67       10.65      1.36 o 
   3   7   3       22.32       19.63      1.25 o 
   4   7   3        0.42        1.05      0.94 o 
   5   7   3        2.49        3.56      1.26 o 
  -8   8   3        6.81        6.91      1.47 o 
  -7   8   3       13.35       17.81      1.99 o 
  -6   8   3       18.48       21.89      2.78 o 
  -5   8   3       32.97       33.46      2.30 o 
  -4   8   3        0.13        0.84      0.44 o 
  -3   8   3      101.64       97.18      4.66 o 
  -2   8   3       27.85       29.02      1.47 o 
  -1   8   3       22.92       24.93      1.33 o 
   0   8   3       11.51       10.68      1.00 o 
   1   8   3      145.29      141.84      3.47 o 
   2   8   3       20.23       20.45      1.73 o 
   3   8   3        7.03        5.87      0.88 o 
  -6   9   3        5.96        5.11      1.62 o 
  -5   9   3       91.45       93.76      2.85 o 
  -4   9   3       24.43       21.96      1.41 o 
  -3   9   3       14.05       14.60      1.19 o 
  -2   9   3      143.46      146.26      3.67 o 
  -1   9   3        9.52        6.48      0.92 o 
   0   9   3       90.62      100.78      2.96 o 
   1   9   3        0.10        0.60      0.55 o 
   2   9   3        2.16        5.34      1.26 o 
  -4  10   3       16.35       15.61      1.89 o 
  -3  10   3        8.95        7.48      2.10 o 
  -2  10   3       12.44       11.31      1.68 o 
   2 -12   4       64.73       66.31      3.46 o 
  -2 -11   4       28.30       30.80      2.30 o 
  -1 -11   4        2.90        3.14      0.70 o 
   0 -11   4       87.42       86.26      2.63 o 
   1 -11   4        0.46        0.31      0.52 o 
   2 -11   4        7.87        5.82      0.85 o 
   3 -11   4       45.50       50.76      1.96 o 
   4 -11   4       14.64       16.93      1.47 o 
   5 -11   4       80.03       90.20      4.09 o 
  -4 -10   4       20.49       20.85      1.99 o 
  -3 -10   4        8.49        9.11      1.00 o 
  -2 -10   4        0.36        0.60      0.48 o 
  -1 -10   4       27.26       30.22      1.48 o 
   0 -10   4        5.90        5.83      0.81 o 
   1 -10   4        0.33        0.32      0.47 o 
   2 -10   4       39.25       38.92      1.83 o 
   3 -10   4       13.56       13.39      1.04 o 
   4 -10   4        4.05        4.50      0.70 o 
   5 -10   4       75.54       72.39      3.46 o 
   6 -10   4       38.65       36.67      2.51 o 
   7 -10   4        5.63        5.97      1.36 o 
  -5  -9   4       19.85       19.17      1.78 o 
  -4  -9   4       95.77       93.29      2.67 o 
  -3  -9   4        6.07        6.17      1.31 o 
  -2  -9   4        0.03       -0.10      0.37 o 
  -1  -9   4       77.54       82.01      2.33 o 
   0  -9   4       51.18       52.24      1.78 o 
   1  -9   4       12.13       12.12      0.96 o 
   2  -9   4        0.21        0.41      0.40 o 
   3  -9   4      103.67      100.23      2.55 o 
   4  -9   4        0.02        0.13      0.42 o 
   5  -9   4       72.27       77.00      3.46 o 
   6  -9   4        1.20        1.15      0.73 o 
   7  -9   4       68.79       68.20      3.46 o 
   8  -9   4       66.88       65.48      3.56 o 
  -5  -8   4        5.84        6.04      0.81 o 
  -4  -8   4       10.75        9.90      0.89 o 
  -3  -8   4       78.27       72.90      2.20 o 
  -2  -8   4       59.50       52.74      2.04 o 
  -1  -8   4      265.75      254.46      4.63 o 
   0  -8   4       81.12       72.97      2.00 o 
   1  -8   4      159.76      160.68      3.30 o 
   2  -8   4      256.35      260.93      4.67 o 
   3  -8   4       29.21       27.50      1.15 o 
   4  -8   4      285.55      276.93      4.92 o 
   5  -8   4      154.34      140.80      4.71 o 
   6  -8   4      347.79      335.66      8.90 o 
   7  -8   4        0.27        0.63      0.73 o 
   8  -8   4       69.43       75.11      3.67 o 
  -6  -7   4      125.62      116.50      4.30 o 
  -5  -7   4       72.35       68.78      2.04 o 
  -4  -7   4      222.09      213.80      4.11 o 
  -3  -7   4       10.38        8.79      0.78 o 
  -2  -7   4      152.25      135.18      2.89 o 
  -1  -7   4      259.59      262.94      4.63 o 
   0  -7   4      455.87      437.20      8.64 o 
   1  -7   4        5.01        3.57      0.52 o 
   2  -7   4       86.97       84.18      2.00 o 
   3  -7   4       31.49       34.20      0.96 o 
   4  -7   4        0.64        0.21      0.22 o 
   5  -7   4        5.49       10.06      1.36 o 
   6  -7   4        3.73        4.14      0.59 o 
   7  -7   4       42.11       45.64      1.73 o 
   8  -7   4        0.86        0.75      0.55 o 
   9  -7   4       15.91       13.02      1.41 o 
  -5  -6   4       83.83       86.71      1.85 o 
  -4  -6   4       18.13       15.75      0.91 o 
  -3  -6   4       35.48       34.21      1.15 o 
  -2  -6   4       15.76       17.34      0.67 o 
  -1  -6   4        3.81        3.51      0.46 o 
   0  -6   4       46.65       42.35      0.99 o 
   1  -6   4        8.17        7.82      0.46 o 
   2  -6   4       18.76       16.57      0.79 o 
   3  -6   4       25.98       21.96      0.73 o 
   4  -6   4      248.98      216.80      3.15 o 
   5  -6   4       85.69       66.06      1.85 o 
   6  -6   4       92.23       74.58      2.10 o 
   7  -6   4        0.04        0.05      0.37 o 
   8  -6   4       39.74       39.17      1.70 o 
   9  -6   4       17.45       12.85      1.26 o 
  -8  -5   4        0.91        0.21      1.05 o 
  -7  -5   4       14.11       15.61      1.78 o 
  -6  -5   4        1.43        1.36      0.52 o 
  -5  -5   4       47.12       47.05      1.26 o 
  -4  -5   4       30.06       29.33      1.13 o 
  -3  -5   4       24.75       21.07      0.77 o 
  -2  -5   4      310.34      305.09      3.99 o 
  -1  -5   4      521.33      553.98      6.63 o 
   0  -5   4      320.81      357.86      4.48 o 
   1  -5   4        0.03       -0.06      0.21 o 
   2  -5   4       69.88       67.96      1.29 o 
   3  -5   4       28.96       24.11      0.72 o 
   4  -5   4       13.61       11.80      0.60 o 
   5  -5   4       28.98       37.71      1.33 o 
   6  -5   4        4.25        1.36      0.44 o 
   7  -5   4       28.61       28.55      1.33 o 
   8  -5   4       14.15       13.25      1.73 o 
   9  -5   4       61.78       56.77      2.14 o 
  -9  -4   4        9.50       10.27      1.89 o 
  -8  -4   4       50.02       51.02      3.14 o 
  -7  -4   4       26.83       23.68      2.10 o 
  -6  -4   4       63.90       63.29      1.50 o 
  -5  -4   4       12.14       12.64      0.80 o 
  -4  -4   4      116.01      119.35      2.03 o 
  -3  -4   4       86.81       77.07      1.81 o 
  -2  -4   4      350.92      359.99      4.49 o 
  -1  -4   4       65.88       89.28      1.47 o 
   0  -4   4       37.65       44.97      0.89 o 
   1  -4   4      225.37      212.21      2.80 o 
   2  -4   4       15.04       14.00      0.58 o 
   3  -4   4      846.47      855.55      9.78 o 
   4  -4   4       24.82       19.66      0.65 o 
   5  -4   4       53.40       54.84      1.63 o 
   6  -4   4       98.97       93.18      2.41 o 
   7  -4   4        9.16        8.94      0.85 o 
   8  -4   4      134.48      128.44      4.45 o 
   9  -4   4       32.24       35.47      1.70 o 
  -9  -3   4       32.71       33.84      2.93 o 
  -8  -3   4       72.33       70.30      3.67 o 
  -7  -3   4       30.23       34.78      1.53 o 
  -6  -3   4        0.78        0.85      0.49 o 
  -5  -3   4      393.63      419.97      8.36 o 
  -4  -3   4       14.39       15.48      1.25 o 
  -3  -3   4      818.96      805.87      9.25 o 
  -2  -3   4      433.95      428.85      6.88 o 
  -1  -3   4      175.07      165.09      2.32 o 
   0  -3   4     1240.01     1268.25     14.01 o 
   1  -3   4      191.45      229.45      2.96 o 
   2  -3   4      578.64      566.86      6.60 o 
   3  -3   4      222.19      269.58      3.47 o 
   4  -3   4      355.56      360.70      4.50 o 
   5  -3   4       18.98       24.54      1.07 o 
   6  -3   4        1.07        2.95      1.26 o 
   7  -3   4       46.41       45.42      1.70 o 
   8  -3   4       17.07       16.90      1.20 o 
   9  -3   4       66.58       69.13      2.41 o 
  -9  -2   4      124.08      127.50      5.34 o 
  -8  -2   4       39.01       34.47      2.51 o 
  -7  -2   4        0.11        0.46      0.44 o 
  -6  -2   4      390.16      374.33      4.95 o 
  -5  -2   4       18.08       25.37      1.26 o 
  -4  -2   4      495.75      499.30      6.03 o 
  -3  -2   4      285.52      347.29      4.30 o 
  -2  -2   4        8.65        3.93      0.25 o 
  -1  -2   4       37.48       49.48      1.22 o 
   0  -2   4     1593.52     1833.33     41.16 o 
   1  -2   4      624.24      645.27     14.13 o 
   2  -2   4       70.15       59.13      1.08 o 
   3  -2   4      363.97      348.84      4.29 o 
   4  -2   4        8.94        9.34      0.41 o 
   5  -2   4       35.17       28.89      1.36 o 
   6  -2   4      219.25      213.22      4.24 o 
   7  -2   4        9.43       10.11      0.89 o 
   8  -2   4       70.32       61.97      2.36 o 
   9  -2   4       56.05       55.96      2.15 o 
 -10  -1   4        7.01        5.13      1.57 o 
  -9  -1   4        1.38        1.68      1.15 o 
  -8  -1   4        9.31        9.97      0.98 o 
  -7  -1   4        0.07        1.46      0.79 o 
  -6  -1   4      120.46      110.62      1.98 o 
  -5  -1   4      175.92      169.10      2.82 o 
  -4  -1   4        2.02        1.57      0.27 o 
  -3  -1   4      204.10      193.97      2.60 o 
  -2  -1   4      554.76      599.94     11.94 o 
  -1  -1   4      135.84      157.94      2.70 o 
   0  -1   4     2521.45     2591.41     29.80 o 
   1  -1   4       91.38      100.63      1.50 o 
   2  -1   4      328.73      331.36      4.04 o 
   3  -1   4       24.35       25.28      0.69 o 
   4  -1   4      130.69      139.94      2.08 o 
   5  -1   4       21.85       19.33      0.96 o 
   6  -1   4       32.12       37.72      1.44 o 
   7  -1   4       63.24       54.17      1.93 o 
   8  -1   4        1.59        1.31      0.55 o 
   9  -1   4       48.97       48.01      2.41 o 
 -10   0   4       15.72       21.16      2.51 o 
  -9   0   4       32.32       26.71      2.41 o 
  -8   0   4      133.50      115.08      2.97 o 
  -7   0   4       71.12       66.69      2.04 o 
  -6   0   4      565.60      536.30     11.36 o 
  -5   0   4       37.62       34.83      0.91 o 
  -4   0   4       78.20       79.17      1.41 o 
  -3   0   4       18.43       25.20      0.64 o 
  -2   0   4       49.23       49.91      0.95 o 
  -1   0   4      478.14      474.82      5.52 o 
   0   0   4       31.54       49.56      1.16 o 
   1   0   4      417.18      445.29      8.12 o 
   2   0   4        0.17        0.21      0.47 o 
   3   0   4        4.54        6.75      0.38 o 
   4   0   4        2.64        4.93      0.52 o 
   5   0   4      124.77      109.93      4.19 o 
   6   0   4       19.22       18.65      1.83 o 
   7   0   4       40.34       37.70      1.59 o 
   8   0   4        1.04        1.45      0.55 o 
   9   0   4        6.20        6.69      1.04 o 
 -10   1   4       41.77       39.71      3.04 o 
  -9   1   4       12.40       14.77      1.99 o 
  -8   1   4       71.29       71.96      2.24 o 
  -7   1   4        5.09        3.83      0.65 o 
  -6   1   4        4.03        1.27      0.30 o 
  -5   1   4       81.50       75.78      1.45 o 
  -4   1   4        0.98        1.07      0.24 o 
  -3   1   4       87.06       95.01      1.55 o 
  -2   1   4      290.67      285.52      3.58 o 
  -1   1   4      671.87      659.92      7.60 o 
   0   1   4       27.20       31.12      0.72 o 
   1   1   4        0.09        0.24      0.18 o 
   2   1   4       36.64       35.17      0.83 o 
   3   1   4       14.44       14.24      0.56 o 
   4   1   4       45.12       39.25      1.57 o 
   5   1   4       94.56       92.83      2.33 o 
   6   1   4       72.01       71.43      2.14 o 
   7   1   4        1.60        0.98      0.48 o 
   8   1   4       13.23       14.75      2.51 o 
   9   1   4       19.65       18.54      1.99 o 
 -10   2   4       33.29       34.05      2.83 o 
  -9   2   4       52.74       50.92      3.93 o 
  -8   2   4       26.63       32.53      1.49 o 
  -7   2   4      514.34      462.56      7.65 o 
  -6   2   4       15.74       13.48      0.64 o 
  -5   2   4       56.41       47.19      1.52 o 
  -4   2   4        0.13        0.64      0.26 o 
  -3   2   4       41.09       37.84      1.09 o 
  -2   2   4      183.86      167.36      2.38 o 
  -1   2   4      394.97      425.66      5.16 o 
   0   2   4      111.72      104.11      1.67 o 
   1   2   4        9.70       13.14      0.52 o 
   2   2   4        0.88        0.53      0.32 o 
   3   2   4       63.40       66.54      1.34 o 
   4   2   4      204.02      211.61      3.09 o 
   5   2   4       89.38       88.12      2.33 o 
   6   2   4      105.86      106.13      2.73 o 
   7   2   4       18.78       15.96      1.47 o 
   8   2   4        2.63        2.97      0.78 o 
 -10   3   4       19.35       19.80      2.30 o 
  -9   3   4       44.95       44.16      1.91 o 
  -8   3   4       20.59       23.71      1.33 o 
  -7   3   4       53.43       50.29      2.04 o 
  -6   3   4        5.67       10.52      0.90 o 
  -5   3   4      122.72      115.37      2.03 o 
  -4   3   4        6.70       10.29      0.54 o 
  -3   3   4      227.85      228.35      3.16 o 
  -2   3   4      401.07      417.25      5.14 o 
  -1   3   4      216.37      195.24      2.74 o 
   0   3   4      146.76      174.68      2.51 o 
   1   3   4       79.49       64.95      1.28 o 
   2   3   4       59.46       46.83      1.10 o 
   3   3   4       38.04       33.98      0.98 o 
   4   3   4        7.70        7.36      0.54 o 
   5   3   4       72.17       71.77      2.09 o 
   6   3   4       16.26       18.99      1.21 o 
   7   3   4        9.09        5.13      1.26 o 
 -10   4   4        2.95        3.67      1.47 o 
  -9   4   4       82.04       88.53      2.73 o 
  -8   4   4       98.84       92.19      2.65 o 
  -7   4   4      264.62      236.23      4.67 o 
  -6   4   4       63.61       55.51      1.46 o 
  -5   4   4       73.34       73.18      2.31 o 
  -4   4   4      198.13      186.55      2.82 o 
  -3   4   4       84.16       85.71      1.58 o 
  -2   4   4      160.88      147.98      2.29 o 
  -1   4   4      336.52      327.68      4.24 o 
   0   4   4       78.91       75.11      1.53 o 
   1   4   4        2.00        2.89      0.52 o 
   2   4   4       55.78       55.18      1.66 o 
   3   4   4      110.48      118.22      2.70 o 
   4   4   4      182.91      184.59      3.74 o 
   5   4   4        6.82        9.22      1.36 o 
   6   4   4       35.42       33.31      2.41 o 
   7   4   4       23.86       27.76      2.41 o 
  -9   5   4       35.00       33.10      2.30 o 
  -8   5   4       11.98       12.84      1.26 o 
  -7   5   4       29.83       30.28      1.99 o 
  -6   5   4       81.41       83.36      2.26 o 
  -5   5   4       18.22       17.22      1.57 o 
  -4   5   4       79.73       82.49      2.36 o 
  -3   5   4       79.47       75.10      2.00 o 
  -2   5   4       62.76       64.83      1.99 o 
  -1   5   4       32.68       34.58      2.10 o 
   0   5   4       26.67       30.23      1.26 o 
   1   5   4      124.52      123.57      2.81 o 
   2   5   4        3.41        2.63      0.63 o 
   3   5   4        8.83        8.40      0.89 o 
   4   5   4       21.46       19.28      1.78 o 
   5   5   4        5.70        5.03      1.26 o 
   6   5   4       17.66       20.32      2.20 o 
  -9   6   4        7.78        8.49      1.47 o 
  -8   6   4       49.11       45.47      2.62 o 
  -7   6   4        7.59        7.12      1.26 o 
  -6   6   4       73.75       72.77      2.18 o 
  -5   6   4       44.61       46.08      1.67 o 
  -4   6   4        4.89        4.52      0.63 o 
  -3   6   4        8.54        9.94      1.20 o 
  -2   6   4        7.37        5.33      0.67 o 
  -1   6   4       20.48       21.64      2.51 o 
   0   6   4       14.70       15.55      1.04 o 
   1   6   4       47.43       54.14      2.10 o 
   2   6   4       42.74       38.89      2.62 o 
   3   6   4       23.47       25.26      1.28 o 
   5   6   4       25.43       24.30      2.30 o 
  -8   7   4        1.02        1.68      0.84 o 
  -7   7   4       20.72       23.47      2.10 o 
  -6   7   4       17.35       19.40      1.26 o 
  -5   7   4       89.75       99.37      2.74 o 
  -4   7   4       11.61       12.01      1.10 o 
  -3   7   4        9.36       10.81      1.83 o 
  -2   7   4       11.32       10.84      0.96 o 
  -1   7   4        5.47        5.66      0.74 o 
   0   7   4       54.47       55.70      1.99 o 
   1   7   4        0.19        0.08      0.40 o 
   2   7   4       40.65       40.55      3.61 o 
   3   7   4       13.59       13.46      1.18 o 
   4   7   4       15.47       12.26      1.78 o 
  -7   8   4        0.21        0.00      0.84 o 
  -6   8   4       68.69       76.01      3.56 o 
  -5   8   4        4.71        3.99      0.78 o 
  -4   8   4       44.28       46.46      1.89 o 
  -3   8   4        0.48        1.26      0.52 o 
  -2   8   4        9.41        9.05      1.31 o 
  -1   8   4        8.83        9.66      1.00 o 
   0   8   4        2.32        1.33      0.55 o 
   1   8   4       48.86       51.12      2.04 o 
   2   8   4        0.47        1.04      0.55 o 
   3   8   4       27.10       26.09      2.20 o 
  -6   9   4        0.47        0.44      1.10 o 
  -5   9   4       83.39       90.77      2.89 o 
  -4   9   4        4.84        4.27      1.15 o 
  -3   9   4       21.74       20.80      1.41 o 
  -2   9   4       34.02       29.63      1.59 o 
  -1   9   4        9.12        7.75      1.41 o 
   0   9   4       43.71       42.78      1.92 o 
   1   9   4        0.36       -0.63      0.63 o 
   2 -12   5        0.09        0.31      0.73 o 
   3 -12   5        0.97        3.04      1.05 o 
  -1 -11   5        8.93       10.37      1.57 o 
   0 -11   5       13.28       14.67      1.78 o 
   1 -11   5       56.23       58.37      4.19 o 
   2 -11   5       31.30       31.80      1.56 o 
   3 -11   5       97.70       98.33      3.35 o 
   4 -11   5        4.54        6.57      0.88 o 
   5 -11   5       43.73       50.29      3.04 o 
  -4 -10   5        0.27        0.52      0.73 o 
  -3 -10   5       47.69       49.76      2.83 o 
  -2 -10   5        4.13        4.61      1.05 o 
  -1 -10   5      169.74      167.98      3.78 o 
   0 -10   5        5.67        6.24      0.81 o 
   1 -10   5      758.57      766.48     11.81 o 
   2 -10   5       24.42       25.17      1.33 o 
   3 -10   5       81.86       86.42      4.56 o 
   4 -10   5       32.93       34.97      4.45 o 
   5 -10   5       13.91       17.18      1.78 o 
   6 -10   5       74.19       77.11      3.67 o 
   7 -10   5        4.61        5.87      1.36 o 
  -5  -9   5      283.11      293.65      7.96 o 
  -4  -9   5        0.55       -0.42      0.63 o 
  -3  -9   5       39.54       44.11      2.41 o 
  -2  -9   5       21.41       20.56      1.15 o 
  -1  -9   5        0.84        0.63      0.44 o 
   0  -9   5       19.01       19.15      1.07 o 
   1  -9   5      154.70      162.37      3.52 o 
   2  -9   5       61.81       63.79      1.96 o 
   3  -9   5       51.69       49.15      1.83 o 
   4  -9   5        4.37        4.89      0.70 o 
   5  -9   5        0.20        0.42      0.63 o 
   6  -9   5        2.97        2.41      0.94 o 
   7  -9   5      110.57      129.17      5.03 o 
  -5  -8   5       44.93       49.24      2.51 o 
  -4  -8   5        0.05       -0.31      0.52 o 
  -3  -8   5       61.05       56.15      2.62 o 
  -2  -8   5        1.38        0.84      0.44 o 
  -1  -8   5       71.93       71.46      2.00 o 
   0  -8   5        3.07        2.90      0.52 o 
   1  -8   5      276.96      296.18      5.15 o 
   2  -8   5       25.55       27.66      1.19 o 
   3  -8   5        0.30        1.26      0.37 o 
   4  -8   5      177.70      168.53      3.40 o 
   5  -8   5        7.41        5.24      1.05 o 
   6  -8   5       82.47       79.41      3.46 o 
   7  -8   5       11.08       12.15      1.57 o 
   8  -8   5      132.35      141.64      5.24 o 
  -5  -7   5      202.31      194.02      5.55 o 
  -4  -7   5       26.32       27.66      1.68 o 
  -3  -7   5        1.75        0.79      0.40 o 
  -2  -7   5      168.59      155.76      3.15 o 
  -1  -7   5       57.37       49.31      1.99 o 
   0  -7   5      235.81      237.69      5.24 o 
   1  -7   5      434.25      432.59      5.50 o 
   2  -7   5      565.07      547.25      6.75 o 
   3  -7   5      266.61      262.92      3.73 o 
   4  -7   5       10.89       10.46      0.62 o 
   5  -7   5       92.35       99.64      2.83 o 
   6  -7   5        3.30        0.67      0.40 o 
   7  -7   5      140.87      130.21      3.22 o 
   8  -7   5       26.30       30.51      2.36 o 
   9  -7   5       96.53       88.31      3.88 o 
  -6  -6   5       23.02       23.30      1.21 o 
  -5  -6   5      259.24      246.78      5.08 o 
  -4  -6   5      250.71      239.45      3.55 o 
  -3  -6   5      271.09      259.11      3.69 o 
  -2  -6   5      196.99      195.89      3.03 o 
  -1  -6   5       33.93       29.33      0.86 o 
   0  -6   5      156.76      149.73      2.71 o 
   1  -6   5       63.27       64.41      1.30 o 
   2  -6   5      139.72      143.14      2.36 o 
   3  -6   5      258.86      269.08      3.71 o 
   4  -6   5        0.65        0.36      0.25 o 
   5  -6   5      282.95      265.77      4.81 o 
   6  -6   5       78.36       75.15      2.18 o 
   7  -6   5       21.00       21.51      1.68 o 
   8  -6   5       40.89       43.51      1.81 o 
   9  -6   5        3.86        5.11      0.89 o 
  -8  -5   5       61.28       67.68      3.67 o 
  -7  -5   5        7.04        6.70      1.36 o 
  -6  -5   5      193.42      207.33      6.29 o 
  -5  -5   5       37.02       37.09      1.40 o 
  -4  -5   5      319.65      324.83      4.41 o 
  -3  -5   5       82.50       84.19      2.24 o 
  -2  -5   5        3.77        4.12      0.40 o 
  -1  -5   5      240.59      226.58      3.12 o 
   0  -5   5       72.73       74.35      1.36 o 
   1  -5   5        0.18        0.56      0.38 o 
   2  -5   5      364.87      337.60      4.33 o 
   3  -5   5        2.83        5.27      0.41 o 
   4  -5   5       84.72       86.75      2.42 o 
   5  -5   5       50.66       40.24      1.41 o 
   6  -5   5        1.24        1.52      0.44 o 
   7  -5   5       18.41       15.70      1.07 o 
   8  -5   5       18.39       21.80      1.33 o 
   9  -5   5       46.80       50.54      2.07 o 
  -9  -4   5       39.69       44.00      3.14 o 
  -8  -4   5        1.97        3.25      1.26 o 
  -7  -4   5       18.56       16.03      1.78 o 
  -6  -4   5        3.69        3.67      0.62 o 
  -5  -4   5      143.01      127.56      2.79 o 
  -4  -4   5     1034.52      973.52     13.87 o 
  -3  -4   5        0.31        1.36      0.29 o 
  -2  -4   5      279.74      256.41      5.40 o 
  -1  -4   5        5.80        6.24      0.38 o 
   0  -4   5      101.69      127.87      1.91 o 
   1  -4   5      100.36      103.52      1.66 o 
   2  -4   5       22.16       19.36      0.61 o 
   3  -4   5      772.35      766.83      8.94 o 
   4  -4   5       55.01       52.14      1.52 o 
   5  -4   5      257.70      236.42      4.37 o 
   6  -4   5       30.77       23.60      1.15 o 
   7  -4   5        3.15        4.04      0.67 o 
   8  -4   5       61.91       61.92      2.15 o 
   9  -4   5       51.06       51.39      2.07 o 
  -9  -3   5        4.22        3.88      1.47 o 
  -8  -3   5       62.17       63.59      3.46 o 
  -7  -3   5        8.46       10.69      1.57 o 
  -6  -3   5       20.53       18.76      0.97 o 
  -5  -3   5       19.50       19.89      1.01 o 
  -4  -3   5       33.97       31.75      1.78 o 
  -3  -3   5      586.80      571.68      6.80 o 
  -2  -3   5       37.90       49.02      1.88 o 
  -1  -3   5     1094.49     1121.78     13.31 o 
   0  -3   5       89.69       86.53      1.35 o 
   1  -3   5       81.43       84.56      1.41 o 
   2  -3   5     1149.71     1136.45     12.75 o 
   3  -3   5      191.11      193.72      2.75 o 
   4  -3   5      896.16      893.67     10.33 o 
   5  -3   5       68.18       52.21      1.59 o 
   6  -3   5      272.50      259.02      4.85 o 
   7  -3   5       35.17       31.58      1.44 o 
   8  -3   5       83.48       77.87      2.48 o 
   9  -3   5       31.72       32.36      1.67 o 
  -9  -2   5       46.21       54.37      3.46 o 
  -8  -2   5        6.11        8.49      1.68 o 
  -7  -2   5      113.66      108.95      4.40 o 
  -6  -2   5      235.12      245.13      4.47 o 
  -5  -2   5       67.48       69.10      1.81 o 
  -4  -2   5     1738.80     1661.49     18.45 o 
  -3  -2   5      525.46      512.58      6.09 o 
  -2  -2   5     1157.20     1113.45     15.39 o 
  -1  -2   5      606.59      632.59      9.10 o 
   0  -2   5      617.15      654.80      7.51 o 
   1  -2   5      388.68      427.44      5.11 o 
   2  -2   5      454.01      474.66      5.69 o 
   3  -2   5      181.85      182.82      2.62 o 
   4  -2   5      227.40      224.84      4.11 o 
   5  -2   5      149.55      142.81      3.46 o 
   6  -2   5       13.34        9.52      0.85 o 
   7  -2   5        8.22       10.32      0.96 o 
   8  -2   5        0.48        0.13      0.52 o 
   9  -2   5       34.86       37.12      1.81 o 
  -9  -1   5       56.25       58.46      3.46 o 
  -8  -1   5      173.83      172.65      6.08 o 
  -7  -1   5        2.27        0.84      0.94 o 
  -6  -1   5      103.13      106.66      2.47 o 
  -5  -1   5       20.45       22.91      1.10 o 
  -4  -1   5       26.21       28.30      0.87 o 
  -3  -1   5       48.87       58.00      1.05 o 
  -2  -1   5      170.60      184.03      3.22 o 
  -1  -1   5      255.56      264.11      4.26 o 
   0  -1   5      188.49      218.63      4.52 o 
   1  -1   5       92.72      113.98      1.74 o 
   2  -1   5        0.89        1.46      0.30 o 
   3  -1   5        4.40        2.09      0.28 o 
   4  -1   5      197.66      198.67      5.34 o 
   5  -1   5        3.65        2.58      0.52 o 
   6  -1   5      238.71      222.21      4.44 o 
   7  -1   5        0.66       -0.02      0.40 o 
   8  -1   5       15.00       12.69      1.41 o 
   9  -1   5        1.03        0.59      0.63 o 
  -9   0   5        4.09        6.08      1.57 o 
  -8   0   5        3.61        3.67      1.26 o 
  -7   0   5       99.76       89.78      3.88 o 
  -6   0   5       13.00       13.04      0.79 o 
  -5   0   5        9.08       12.25      0.62 o 
  -4   0   5        0.01        0.23      0.27 o 
  -3   0   5        5.08        2.64      0.25 o 
  -2   0   5      364.60      396.85      4.79 o 
  -1   0   5      607.24      681.12      7.84 o 
   0   0   5     1523.94     1628.26     17.92 o 
   1   0   5       24.83       33.33      0.80 o 
   2   0   5        0.86        0.71      0.20 o 
   3   0   5        0.47        0.89      0.31 o 
   4   0   5       29.19       30.41      1.19 o 
   5   0   5      125.79      123.47      3.40 o 
   6   0   5       29.89       32.27      1.41 o 
   7   0   5       21.10       20.87      1.26 o 
   8   0   5        6.77        7.91      0.96 o 
 -10   1   5       53.06       61.39      3.67 o 
  -9   1   5       62.88       75.64      3.98 o 
  -8   1   5      126.24      121.42      4.82 o 
  -7   1   5        4.22        2.20      1.05 o 
  -6   1   5      240.39      231.71      3.40 o 
  -5   1   5        0.00        0.76      0.33 o 
  -4   1   5        1.68        0.88      0.23 o 
  -3   1   5       99.72      101.03      1.69 o 
  -2   1   5      357.49      380.06      4.71 o 
  -1   1   5      277.68      274.73      3.54 o 
   0   1   5      313.55      314.95      4.01 o 
   1   1   5        0.60        0.34      0.43 o 
   2   1   5        4.49        4.11      0.39 o 
   3   1   5       37.78       35.64      1.07 o 
   4   1   5       34.94       33.53      0.97 o 
   5   1   5      174.42      180.05      3.70 o 
   6   1   5      115.36      104.66      2.74 o 
   7   1   5       61.51       56.90      2.07 o 
   8   1   5       19.96       17.46      1.33 o 
 -10   2   5        5.08        8.28      1.78 o 
  -9   2   5       32.80       40.12      2.83 o 
  -8   2   5      108.80      106.54      4.40 o 
  -7   2   5      225.89      232.36      6.81 o 
  -6   2   5      274.62      261.74      3.74 o 
  -5   2   5       59.27       58.16      1.30 o 
  -4   2   5       11.84       12.69      0.99 o 
  -3   2   5      203.05      190.54      2.77 o 
  -2   2   5      309.80      304.05      3.97 o 
  -1   2   5      889.31      889.24     10.24 o 
   0   2   5     1279.52     1272.69     14.31 o 
   1   2   5      456.76      454.41      5.65 o 
   2   2   5       50.41       50.83      1.17 o 
   3   2   5        5.84        5.56      0.48 o 
   4   2   5      134.51      133.94      2.28 o 
   5   2   5        3.65        4.55      0.70 o 
   6   2   5      118.49      125.19      3.14 o 
   7   2   5        7.47       10.47      1.07 o 
   8   2   5        9.60       11.28      1.18 o 
 -10   3   5        0.11        0.52      1.15 o 
  -9   3   5      197.64      218.22      7.12 o 
  -8   3   5       26.85       26.92      2.20 o 
  -7   3   5      165.89      168.36      3.62 o 
  -6   3   5      445.48      409.57      5.44 o 
  -5   3   5      105.13       90.80      1.98 o 
  -4   3   5      102.93       99.12      1.83 o 
  -3   3   5        7.40        8.16      0.69 o 
  -2   3   5      300.66      305.31      4.05 o 
  -1   3   5        2.34        5.39      0.43 o 
   0   3   5       88.25       98.72      1.75 o 
   1   3   5       59.91       61.41      1.49 o 
   2   3   5        0.49        2.14      0.40 o 
   3   3   5       64.70       69.06      1.53 o 
   4   3   5        0.49       -0.05      0.58 o 
   5   3   5       86.34       92.19      3.88 o 
   6   3   5       11.48       13.20      1.68 o 
   7   3   5       36.54       35.62      2.62 o 
 -10   4   5        1.39        1.89      1.36 o 
  -9   4   5        1.88        5.13      1.47 o 
  -8   4   5       70.29       69.67      3.35 o 
  -7   4   5        4.88        3.52      0.65 o 
  -6   4   5       31.60       34.17      1.55 o 
  -5   4   5       12.63       16.53      0.88 o 
  -4   4   5       26.84       20.35      0.76 o 
  -3   4   5       61.87       62.08      1.38 o 
  -2   4   5       27.23       22.71      1.22 o 
  -1   4   5      248.46      239.75      6.50 o 
   0   4   5      248.62      223.60      4.11 o 
   1   4   5      128.27      132.45      4.40 o 
   2   4   5      146.94      128.78      2.89 o 
   3   4   5        6.92        8.88      0.85 o 
   4   4   5       41.03       39.91      2.41 o 
   5   4   5        3.87        4.19      1.15 o 
   6   4   5       19.36       21.79      2.20 o 
  -7   5   5       52.94       49.34      2.51 o 
  -6   5   5      352.77      348.92      6.15 o 
  -5   5   5      142.32      151.96      3.30 o 
  -4   5   5      149.79      148.21      3.22 o 
  -3   5   5       20.16       21.22      1.78 o 
  -2   5   5       12.04       10.45      0.85 o 
  -1   5   5        0.05        0.64      0.47 o 
   0   5   5       11.50       12.06      0.92 o 
   1   5   5       93.15       86.64      2.93 o 
   2   5   5       37.38       36.68      3.14 o 
   3   5   5       15.28       15.50      1.10 o 
   4   5   5        7.19        7.86      1.36 o 
   5   5   5        6.69        6.50      1.47 o 
  -7   6   5       25.39       24.62      1.89 o 
  -6   6   5        6.26        7.93      0.89 o 
  -5   6   5       37.50       36.94      1.56 o 
  -4   6   5       30.75       35.86      2.62 o 
  -3   6   5        9.21        6.39      0.74 o 
  -2   6   5       24.50       23.13      1.22 o 
  -1   6   5       11.09       10.52      1.00 o 
   0   6   5        0.21        0.13      0.42 o 
   1   6   5       94.10       82.17      2.41 o 
   2   6   5        7.19        7.19      0.89 o 
   3   6   5       45.07       45.17      1.85 o 
   4   6   5        1.87        1.36      0.94 o 
  -7   7   5       55.07       61.60      3.25 o 
  -6   7   5        0.16       -0.22      0.48 o 
  -5   7   5      264.15      294.60      5.70 o 
  -4   7   5        0.27        0.31      0.44 o 
  -3   7   5       66.33       66.00      3.14 o 
  -2   7   5        2.93        2.66      0.63 o 
  -1   7   5        9.80       11.21      1.00 o 
   0   7   5       16.02       16.34      1.22 o 
   1   7   5        0.05        0.17      0.43 o 
   2   7   5       56.72       58.38      3.30 o 
   3   7   5        0.07       -0.07      1.05 o 
  -7   8   5       16.74       18.12      1.99 o 
  -6   8   5        0.25        0.89      0.63 o 
  -5   8   5        5.38        4.50      0.78 o 
  -4   8   5       64.48       64.76      2.41 o 
  -3   8   5        3.65        3.79      0.70 o 
  -2   8   5       33.22       30.92      1.56 o 
  -1   8   5        8.28        6.46      0.89 o 
   0   8   5       21.32       19.58      1.41 o 
   1   8   5       37.40       37.40      1.81 o 
   2   8   5        5.02        4.71      1.26 o 
  -4   9   5        1.11        2.10      1.05 o 
  -3   9   5       37.87       42.11      2.72 o 
  -2   9   5        1.82        1.89      0.94 o 
   0 -11   6        9.79        8.80      1.47 o 
   1 -11   6       39.18       42.11      2.62 o 
   2 -11   6      126.02      121.42      4.61 o 
   3 -11   6        0.23       -0.31      0.63 o 
   4 -11   6        6.81        9.22      1.04 o 
   5 -11   6        0.08        0.84      0.84 o 
  -3 -10   6        0.76        0.10      0.73 o 
  -2 -10   6        1.50        1.05      0.73 o 
  -1 -10   6       42.85       42.32      2.51 o 
   0 -10   6        9.24        7.44      1.26 o 
   1 -10   6        8.01        9.43      1.36 o 
   2 -10   6       21.87       20.85      1.78 o 
   3 -10   6       56.77       61.88      2.67 o 
   4 -10   6       26.67       25.87      1.33 o 
   5 -10   6       72.62       71.87      3.35 o 
   6 -10   6      152.67      168.77      5.87 o 
  -5  -9   6       50.12       60.55      3.04 o 
  -4  -9   6        5.69        7.33      1.26 o 
  -3  -9   6      159.66      161.75      5.24 o 
  -2  -9   6        7.62        5.34      1.05 o 
  -1  -9   6       68.00       69.67      3.14 o 
   0  -9   6      284.36      292.92      7.75 o 
   1  -9   6        4.80        4.92      0.94 o 
   2  -9   6      814.50      834.56     12.48 o 
   3  -9   6        9.19       11.51      0.92 o 
   4  -9   6      117.82      117.60      2.85 o 
   5  -9   6        5.62        3.35      0.94 o 
   6  -9   6       48.78       52.59      2.83 o 
   7  -9   6        0.56        0.73      0.84 o 
  -5  -8   6        0.00        0.42      0.63 o 
  -4  -8   6      140.84      140.91      4.71 o 
  -3  -8   6       15.02       14.88      1.47 o 
  -2  -8   6       61.61       53.95      2.62 o 
  -1  -8   6       35.45       35.10      1.99 o 
   0  -8   6      123.94      119.32      3.98 o 
   1  -8   6       31.82       30.90      1.22 o 
   2  -8   6       90.87       88.64      2.22 o 
   3  -8   6       77.13       76.43      2.07 o 
   4  -8   6        8.20        5.37      0.52 o 
   5  -8   6      106.23       99.23      4.09 o 
   6  -8   6        0.85        0.56      0.48 o 
   7  -8   6      156.46      160.62      5.92 o 
   8  -8   6       17.52       18.95      1.37 o 
  -6  -7   6       40.24       45.78      2.41 o 
  -5  -7   6        3.64        3.77      0.94 o 
  -4  -7   6        1.52        1.36      0.63 o 
  -3  -7   6       50.26       43.16      2.20 o 
  -2  -7   6        5.10        5.30      1.26 o 
  -1  -7   6       77.26       81.59      2.11 o 
   0  -7   6       10.06       12.22      0.63 o 
   1  -7   6      304.63      308.23      4.23 o 
   2  -7   6      121.62      121.30      2.12 o 
   3  -7   6       49.50       49.41      1.25 o 
   4  -7   6       17.63       15.19      1.24 o 
   5  -7   6       27.95       26.48      1.47 o 
   6  -7   6       13.34       13.73      1.04 o 
   7  -7   6        2.07        2.56      0.63 o 
   8  -7   6       20.17       19.65      1.33 o 
  -7  -6   6       42.31       42.95      2.72 o 
  -6  -6   6        0.01        0.11      0.43 o 
  -5  -6   6       25.00       26.16      1.25 o 
  -4  -6   6      128.26      123.22      2.85 o 
  -3  -6   6        1.89        1.23      0.47 o 
  -2  -6   6      160.42      154.49      3.19 o 
  -1  -6   6        0.40        0.62      0.37 o 
   0  -6   6        7.15        9.11      0.52 o 
   1  -6   6        6.34        5.78      0.43 o 
   2  -6   6      364.99      356.07      4.67 o 
   3  -6   6      730.32      710.52      8.54 o 
   4  -6   6        1.65        1.89      0.32 o 
   5  -6   6      184.37      181.89      3.70 o 
   6  -6   6       29.31       27.43      1.29 o 
   7  -6   6      187.02      200.63      4.30 o 
   8  -6   6        1.34        2.25      0.67 o 
  -8  -5   6       63.66       72.08      3.77 o 
  -7  -5   6       11.14       14.25      1.78 o 
  -6  -5   6       62.64       70.85      3.82 o 
  -5  -5   6        3.20        2.51      0.50 o 
  -4  -5   6       35.04       34.73      1.33 o 
  -3  -5   6      531.14      489.26      7.66 o 
  -2  -5   6       22.75       19.97      0.96 o 
  -1  -5   6      774.76      746.71     10.88 o 
   0  -5   6       93.62       91.58      1.60 o 
   1  -5   6     1866.46     1792.21     19.89 o 
   2  -5   6       32.66       31.49      1.07 o 
   3  -5   6      739.92      741.36      8.80 o 
   4  -5   6      195.59      198.15      4.29 o 
   5  -5   6       64.16       67.50      1.96 o 
   6  -5   6      222.94      207.94      4.22 o 
   7  -5   6       65.28       59.23      2.04 o 
   8  -5   6       53.16       50.03      1.96 o 
   9  -5   6       16.81       16.97      1.89 o 
  -8  -4   6       73.55       87.69      4.19 o 
  -7  -4   6      101.58      106.02      4.40 o 
  -6  -4   6        5.16        5.10      0.94 o 
  -5  -4   6      703.18      687.54     10.38 o 
  -4  -4   6       53.90       53.65      1.66 o 
  -3  -4   6      883.75      829.73     20.90 o 
  -2  -4   6      309.70      281.35      4.77 o 
  -1  -4   6      244.60      221.81      3.92 o 
   0  -4   6      114.86      117.50      1.82 o 
   1  -4   6        5.68        6.63      0.40 o 
   2  -4   6       78.40       82.18      1.52 o 
   3  -4   6      505.26      486.40      6.04 o 
   4  -4   6      233.71      248.38      4.51 o 
   5  -4   6       22.00       24.18      1.15 o 
   6  -4   6        3.10        4.93      0.89 o 
   7  -4   6       35.80       36.47      1.59 o 
   8  -4   6       39.69       39.86      1.77 o 
   9  -4   6       48.20       47.98      2.93 o 
  -9  -3   6       33.65       29.44      2.72 o 
  -8  -3   6       94.75      106.86      4.71 o 
  -7  -3   6       10.38        8.70      1.57 o 
  -6  -3   6       46.35       47.22      1.64 o 
  -5  -3   6        2.12        2.07      0.50 o 
  -4  -3   6        4.93        3.40      0.52 o 
  -3  -3   6      565.99      534.19      8.14 o 
  -2  -3   6       81.61       80.14      1.92 o 
  -1  -3   6      337.72      341.60      7.23 o 
   0  -3   6       40.16       44.18      2.07 o 
   1  -3   6      555.14      539.40      7.58 o 
   2  -3   6      411.84      399.32      4.99 o 
   3  -3   6      186.57      191.91      4.94 o 
   4  -3   6      138.73      131.98      2.88 o 
   5  -3   6       26.70       29.02      1.57 o 
   6  -3   6      237.04      210.34      4.26 o 
   7  -3   6       17.34       17.11      1.20 o 
   8  -3   6       60.48       58.24      2.18 o 
   9  -3   6        4.79        4.61      1.26 o 
  -9  -2   6       20.28       18.86      2.20 o 
  -8  -2   6        6.34        4.71      1.36 o 
  -7  -2   6       27.22       26.40      2.10 o 
  -6  -2   6        2.32        2.57      0.58 o 
  -5  -2   6      627.73      582.06      8.94 o 
  -4  -2   6      278.95      263.19      4.62 o 
  -3  -2   6      223.72      198.73      3.62 o 
  -2  -2   6      129.22      133.23      2.99 o 
  -1  -2   6      142.54      158.81      4.66 o 
   0  -2   6      968.66     1023.08     14.36 o 
   1  -2   6      187.75      192.20      2.66 o 
   2  -2   6      688.42      692.29      9.78 o 
   3  -2   6      162.51      158.09      2.44 o 
   4  -2   6      215.40      211.37      3.99 o 
   5  -2   6      187.30      178.68      3.66 o 
   6  -2   6       15.17       12.23      0.96 o 
   7  -2   6      197.93      181.86      4.07 o 
   8  -2   6       46.38       49.50      2.72 o 
  -9  -1   6       30.05       28.70      2.62 o 
  -8  -1   6       88.46       81.30      3.88 o 
  -7  -1   6        0.09       -0.52      0.63 o 
  -6  -1   6      205.27      192.69      3.85 o 
  -5  -1   6       60.44       56.56      1.68 o 
  -4  -1   6      188.49      176.16      3.40 o 
  -3  -1   6      522.22      499.59     16.45 o 
  -2  -1   6      573.24      589.15     10.90 o 
  -1  -1   6      607.96      627.22      9.85 o 
   0  -1   6      116.09      118.06      2.27 o 
   1  -1   6      366.75      374.01      4.66 o 
   2  -1   6      895.34      849.48      9.83 o 
   3  -1   6       58.78       48.06      1.12 o 
   4  -1   6       19.17       18.80      0.95 o 
   5  -1   6      277.44      266.77      4.93 o 
   6  -1   6        8.85        8.50      0.85 o 
   7  -1   6      123.30      122.32      3.19 o 
   8  -1   6        1.53        1.21      0.63 o 
  -9   0   6       23.41       26.09      2.51 o 
  -8   0   6       80.61       83.91      3.98 o 
  -7   0   6      127.45      119.11      4.61 o 
  -6   0   6      265.46      265.91      4.82 o 
  -5   0   6      231.10      207.68      5.55 o 
  -4   0   6     2213.48     2027.80     27.57 o 
  -3   0   6        2.29        3.33      0.48 o 
  -2   0   6       89.62       79.78      1.92 o 
  -1   0   6      327.72      342.94      4.29 o 
   0   0   6      165.80      183.60      2.58 o 
   1   0   6      448.23      443.03      5.47 o 
   2   0   6       17.86       19.40      0.70 o 
   3   0   6      198.04      188.42      2.83 o 
   4   0   6       32.24       32.70      1.29 o 
   5   0   6        8.25       10.06      1.31 o 
   6   0   6        4.48        5.50      0.74 o 
   7   0   6       58.31       54.83      2.41 o 
   8   0   6       29.74       32.35      1.70 o 
  -9   1   6       15.70       15.30      1.99 o 
  -8   1   6       14.38       16.24      1.89 o 
  -7   1   6      107.05      115.66      4.40 o 
  -6   1   6       18.94       17.10      0.95 o 
  -5   1   6       15.43       15.10      0.88 o 
  -4   1   6      140.15      139.57      2.89 o 
  -3   1   6       35.66       33.82      1.57 o 
  -2   1   6      487.18      460.61      9.76 o 
  -1   1   6        1.16        2.94      1.58 o 
   0   1   6       26.29       17.19      0.74 o 
   1   1   6       97.11      104.35      2.30 o 
   2   1   6      114.83      112.72      1.97 o 
   3   1   6        5.10        4.81      0.59 o 
   4   1   6       48.40       50.23      2.25 o 
   5   1   6      175.94      181.18      3.85 o 
   6   1   6       17.13       17.86      1.19 o 
   7   1   6       35.93       36.39      1.70 o 
   8   1   6        1.14        2.93      1.15 o 
  -9   2   6        7.73        4.40      1.26 o 
  -8   2   6      139.98      148.13      5.34 o 
  -7   2   6       24.84       22.61      1.16 o 
  -6   2   6       96.10       98.44      2.43 o 
  -5   2   6       18.71       21.95      1.10 o 
  -4   2   6      274.16      283.32      4.93 o 
  -3   2   6        8.36        8.30      0.56 o 
  -2   2   6        7.53        8.20      0.51 o 
  -1   2   6      845.63      852.30      9.98 o 
   0   2   6        1.28        1.05      0.30 o 
   1   2   6      287.71      278.92      3.87 o 
   2   2   6      107.83       93.65      1.79 o 
   3   2   6      120.37      119.69      2.18 o 
   4   2   6      161.78      162.14      6.44 o 
   5   2   6        8.62        7.56      0.85 o 
   6   2   6      111.10      114.51      3.07 o 
   7   2   6       22.18       28.81      2.30 o 
  -9   3   6        0.09        0.10      0.94 o 
  -8   3   6        7.84        7.12      1.47 o 
  -7   3   6      153.91      144.78      3.24 o 
  -6   3   6       86.39       81.36      2.18 o 
  -5   3   6       66.82       66.00      2.72 o 
  -4   3   6      678.08      638.47     15.71 o 
  -3   3   6      324.49      338.04      4.55 o 
  -2   3   6      492.55      488.48      6.17 o 
  -1   3   6       31.63       30.92      0.94 o 
   0   3   6      209.72      203.68      3.06 o 
   1   3   6      263.64      267.60      3.83 o 
   2   3   6      213.77      201.43      5.27 o 
   3   3   6       43.39       38.71      1.44 o 
   4   3   6      162.92      149.71      4.92 o 
   5   3   6       25.62       25.67      2.10 o 
   6   3   6       61.94       63.91      3.35 o 
  -9   4   6       55.05       49.13      3.04 o 
  -8   4   6      208.81      205.75      6.39 o 
  -7   4   6       39.38       39.61      3.82 o 
  -6   4   6       96.35       90.51      3.35 o 
  -5   4   6       23.49       23.40      1.15 o 
  -4   4   6       95.63      100.64      2.47 o 
  -3   4   6        0.33        1.18      0.40 o 
  -2   4   6      166.54      171.35      3.47 o 
  -1   4   6       47.47       52.93      3.98 o 
   0   4   6      216.35      212.62      6.60 o 
   1   4   6        0.14        0.14      0.40 o 
   2   4   6        6.44        7.16      0.78 o 
   3   4   6       36.71       41.23      2.99 o 
   4   4   6        2.54        3.04      1.05 o 
   5   4   6       16.48       20.32      1.99 o 
   6   4   6       12.53       11.84      1.78 o 
  -7   5   6        0.84        0.52      0.63 o 
  -6   5   6       25.10       25.56      1.89 o 
  -5   5   6        9.61       12.05      1.47 o 
  -4   5   6       40.12       40.32      2.36 o 
  -3   5   6      123.28      126.76      2.99 o 
  -2   5   6        1.77        1.89      0.52 o 
  -1   5   6        2.28        2.94      0.59 o 
   0   5   6       53.14       48.15      2.88 o 
   1   5   6       62.93       59.83      4.50 o 
   2   5   6      100.56       96.66      2.67 o 
   3   5   6        3.97        2.67      0.67 o 
   4   5   6       31.96       33.84      2.41 o 
   5   5   6        0.25        0.10      0.84 o 
  -6   6   6       22.29       26.30      2.20 o 
  -5   6   6       30.44       26.71      2.10 o 
  -4   6   6       56.15       62.32      3.72 o 
  -3   6   6        2.76        1.81      0.89 o 
  -2   6   6       64.83       64.22      2.72 o 
  -1   6   6        0.88       -0.05      0.37 o 
   0   6   6      106.92      109.06      4.98 o 
   1   6   6        0.64        0.40      0.48 o 
   2   6   6        0.91        1.86      0.63 o 
   3   6   6       26.49       28.02      2.10 o 
   4   6   6        1.91        2.72      1.26 o 
  -6   7   6      111.76      118.91      4.71 o 
  -5   7   6       14.55       13.51      1.78 o 
  -4   7   6        5.91        7.98      0.95 o 
  -3   7   6       80.94       81.06      2.52 o 
  -2   7   6        3.77        4.25      0.78 o 
  -1   7   6       54.68       56.44      2.11 o 
   0   7   6       48.65       48.68      3.04 o 
   1   7   6       67.51       72.98      2.57 o 
   2   7   6       45.00       43.67      1.96 o 
  -4   8   6       62.46       64.06      2.37 o 
  -3   8   6        6.30        7.44      1.00 o 
  -2   8   6       42.51       39.27      2.36 o 
  -1   8   6        8.83       10.72      1.57 o 
   0   8   6       44.02       42.95      2.72 o 
   0 -11   7        9.64       10.58      1.57 o 
   1 -11   7       30.41       27.87      2.20 o 
   2 -11   7       53.85       57.10      3.04 o 
   3 -11   7        0.06        0.00      0.73 o 
  -3 -10   7        5.21        5.13      1.26 o 
  -2 -10   7      134.88      162.28      5.55 o 
  -1 -10   7        2.23        1.99      0.84 o 
   0 -10   7      110.54      103.40      4.09 o 
   1 -10   7        5.46        7.33      1.26 o 
   2 -10   7        7.53        8.70      1.36 o 
   3 -10   7        1.56        1.05      0.73 o 
  -5  -9   7       15.34       14.04      1.68 o 
  -4  -9   7        7.67       10.79      1.47 o 
  -3  -9   7        4.12        3.56      0.94 o 
  -2  -9   7        0.03        0.10      0.52 o 
  -1  -9   7       10.59       10.37      1.36 o 
   0  -9   7       39.05       42.22      2.41 o 
   1  -9   7      136.34      130.85      4.40 o 
   2  -9   7       20.19       18.86      1.68 o 
   3  -9   7        2.15        3.56      0.84 o 
   7  -9   7       78.54       83.18      3.77 o 
  -5  -8   7       43.94       41.17      2.41 o 
  -4  -8   7       10.62        8.80      1.26 o 
  -3  -8   7        3.01        2.51      0.84 o 
  -1  -8   7       14.10       13.10      1.36 o 
   0  -8   7      192.78      192.34      5.55 o 
   1  -8   7       10.41       12.26      1.26 o 
   2  -8   7       27.50       29.02      1.78 o 
   3  -8   7       55.96       50.65      1.67 o 
   4  -8   7        6.60        5.66      1.05 o 
   5  -8   7       74.50       73.27      4.14 o 
   6  -8   7       34.81       33.42      1.52 o 
   7  -8   7       87.64       86.26      2.63 o 
   8  -8   7       53.96       58.41      2.26 o 
  -6  -7   7       75.55       80.98      3.35 o 
  -5  -7   7        0.79        0.52      0.63 o 
  -4  -7   7       26.26       28.89      1.37 o 
  -3  -7   7        2.21        1.64      0.48 o 
  -2  -7   7        7.79        7.99      1.62 o 
  -1  -7   7       52.81       55.66      1.81 o 
   0  -7   7       25.01       24.49      1.15 o 
   1  -7   7      351.31      363.93      6.15 o 
   2  -7   7      184.87      193.63      3.85 o 
   3  -7   7       38.80       38.03      2.10 o 
   4  -7   7        4.82        5.03      0.79 o 
   5  -7   7       89.77       87.82      2.37 o 
   6  -7   7       39.62       41.01      2.88 o 
   7  -7   7        8.96        7.61      2.15 o 
   8  -7   7      243.58      250.93      5.30 o 
  -7  -6   7       19.97       24.30      2.30 o 
  -6  -6   7       23.33       23.78      1.62 o 
  -5  -6   7      101.60      106.93      2.78 o 
  -4  -6   7       12.48       12.51      0.92 o 
  -3  -6   7      121.14      117.53      2.78 o 
  -2  -6   7       68.22       63.67      3.09 o 
  -1  -6   7      509.69      465.31      7.44 o 
   0  -6   7       20.09       22.31      1.78 o 
   1  -6   7       61.25       57.91      1.74 o 
   2  -6   7      343.11      339.41      5.73 o 
   3  -6   7        0.88        0.83      0.29 o 
   4  -6   7       43.81       37.35      3.61 o 
   5  -6   7        0.37        1.18      1.10 o 
   6  -6   7       40.59       43.29      1.67 o 
   7  -6   7        3.40        4.03      0.78 o 
   8  -6   7       12.23       15.04      1.25 o 
  -8  -5   7       47.66       59.51      3.56 o 
  -7  -5   7       89.29       96.80      4.30 o 
  -6  -5   7       46.74       49.66      1.83 o 
  -5  -5   7       20.58       19.27      2.41 o 
  -4  -5   7      114.51      120.53      5.40 o 
  -3  -5   7        1.07        0.19      0.35 o 
  -2  -5   7        0.20        0.38      0.73 o 
  -1  -5   7       66.93       63.96      1.81 o 
   0  -5   7       83.83       85.07      3.88 o 
   1  -5   7       99.96       96.82      2.83 o 
   2  -5   7      177.99      177.37      3.56 o 
   3  -5   7       22.71       25.54      1.12 o 
   4  -5   7       46.07       45.44      1.53 o 
   5  -5   7       85.77       88.12      2.37 o 
   6  -5   7       73.22       69.28      2.14 o 
   7  -5   7       67.37       67.54      2.29 o 
   8  -5   7      377.79      372.21      7.00 o 
  -8  -4   7        0.74       -0.31      0.94 o 
  -7  -4   7       20.25       22.84      2.10 o 
  -6  -4   7        0.30        0.79      0.43 o 
  -5  -4   7      200.34      208.15      9.01 o 
  -4  -4   7       16.92       17.19      0.98 o 
  -3  -4   7      498.73      479.71      7.66 o 
  -2  -4   7        4.89        3.90      0.73 o 
  -1  -4   7      349.38      302.35      5.14 o 
   0  -4   7      111.38      107.08      2.44 o 
   1  -4   7       68.06       65.50      1.80 o 
   2  -4   7     2275.89     2116.15     28.75 o 
   3  -4   7      225.05      220.98      3.21 o 
   4  -4   7      586.63      575.24      9.02 o 
   5  -4   7        0.39        0.93      0.43 o 
   6  -4   7       52.27       51.40      1.85 o 
   7  -4   7        3.20        2.28      1.00 o 
   8  -4   7       14.42       12.90      2.83 o 
  -8  -3   7        8.00        7.33      1.57 o 
  -7  -3   7      140.63      140.28      5.24 o 
  -6  -3   7       52.63       49.75      2.99 o 
  -5  -3   7       35.83       36.15      1.43 o 
  -4  -3   7      782.94      737.72     11.06 o 
  -3  -3   7       59.13       50.11      2.51 o 
  -2  -3   7      211.96      214.98      3.99 o 
  -1  -3   7       66.59       66.59      2.30 o 
   0  -3   7      151.04      151.90      3.07 o 
   1  -3   7        0.63        1.68      0.63 o 
   2  -3   7      140.88      136.59      2.19 o 
   3  -3   7       31.99       38.10      1.03 o 
   4  -3   7        0.64        0.20      0.33 o 
   5  -3   7       87.40       87.95      2.83 o 
   6  -3   7        3.31        2.35      0.55 o 
   7  -3   7       71.98       75.20      2.44 o 
   8  -3   7       22.15       23.25      1.52 o 
  -8  -2   7        0.04        1.26      1.05 o 
  -7  -2   7       33.53       32.37      2.30 o 
  -6  -2   7       12.72       13.33      0.95 o 
  -5  -2   7       39.45       36.81      1.43 o 
  -4  -2   7      307.79      287.45      5.10 o 
  -3  -2   7       40.62       37.53      1.33 o 
  -2  -2   7      170.85      155.15      3.35 o 
  -1  -2   7        0.84        1.13      0.33 o 
   0  -2   7        2.21        4.71      0.55 o 
   1  -2   7      164.99      159.54      3.14 o 
   2  -2   7      341.55      355.88      4.62 o 
   3  -2   7     1114.51     1122.09     12.92 o 
   4  -2   7       12.08       13.03      0.88 o 
   5  -2   7        0.56        0.69      0.40 o 
   6  -2   7        0.96        0.06      0.40 o 
   7  -2   7        9.30        7.19      0.95 o 
   8  -2   7        0.39       -0.03      0.55 o 
  -9  -1   7       29.00       27.97      2.62 o 
  -8  -1   7       41.84       50.91      3.14 o 
  -7  -1   7       30.56       32.82      1.41 o 
  -6  -1   7       13.53       15.66      1.06 o 
  -5  -1   7       50.44       49.36      1.61 o 
  -4  -1   7      201.64      194.87      6.39 o 
  -3  -1   7      483.61      451.80      8.96 o 
  -2  -1   7       58.48       61.48      1.74 o 
  -1  -1   7        2.03        1.61      0.40 o 
   0  -1   7        2.59        2.62      0.44 o 
   1  -1   7       11.30        7.99      0.48 o 
   2  -1   7       72.18       65.95      2.04 o 
   3  -1   7      103.90       97.56      1.83 o 
   4  -1   7        1.17        0.95      0.47 o 
   5  -1   7      146.79      138.25      6.34 o 
   6  -1   7        3.59        3.84      0.73 o 
   7  -1   7       34.38       37.01      2.88 o 
   8  -1   7        0.04        0.07      0.58 o 
  -9   0   7       25.89       31.32      2.72 o 
  -8   0   7       13.09        9.85      1.57 o 
  -7   0   7       75.52       72.14      2.16 o 
  -6   0   7       67.11       71.38      2.36 o 
  -5   0   7        0.69        0.36      0.42 o 
  -4   0   7       17.47       18.92      1.00 o 
  -3   0   7       39.23       36.97      1.52 o 
  -2   0   7       42.09       36.32      1.68 o 
  -1   0   7      388.86      381.94      6.18 o 
   0   0   7       12.77        8.08      0.67 o 
   1   0   7      709.78      683.96      9.40 o 
   2   0   7       18.03       15.67      0.66 o 
   3   0   7     1276.10     1220.47     14.08 o 
   4   0   7        0.05        0.21      0.52 o 
   5   0   7      143.85      145.82      3.37 o 
   6   0   7      140.22      141.57      3.48 o 
   7   0   7       35.17       36.76      1.74 o 
  -9   1   7       60.12       56.99      3.46 o 
  -8   1   7       98.32      101.41      4.40 o 
  -7   1   7      143.44      142.14      3.27 o 
  -6   1   7       46.27       46.64      1.66 o 
  -5   1   7      350.58      324.60      5.62 o 
  -4   1   7       14.95       14.96      0.92 o 
  -3   1   7     1755.47     1675.53     23.17 o 
  -2   1   7       64.31       57.67      1.78 o 
  -1   1   7      582.46      566.97      8.66 o 
   0   1   7      161.26      160.06      3.22 o 
   1   1   7      131.83      130.87      2.23 o 
   2   1   7        0.42        0.44      0.28 o 
   3   1   7       66.38       68.11      1.55 o 
   4   1   7      174.22      171.55      5.34 o 
   5   1   7       26.78       26.06      1.41 o 
   6   1   7       61.81       61.37      4.61 o 
   7   1   7        0.05       -0.54      0.89 o 
  -9   2   7      159.04      168.46      6.08 o 
  -8   2   7       65.42       71.34      3.56 o 
  -7   2   7       67.63       61.26      2.62 o 
  -6   2   7      105.56       99.98      2.55 o 
  -5   2   7       79.66       70.59      2.04 o 
  -4   2   7       49.45       48.82      1.63 o 
  -3   2   7      130.01      127.06      2.85 o 
  -2   2   7      175.97      166.94      3.44 o 
  -1   2   7      191.57      177.34      3.55 o 
   0   2   7      204.37      198.15      6.70 o 
   1   2   7       32.17       32.33      1.15 o 
   2   2   7      103.93      100.15      2.44 o 
   3   2   7       84.59       80.28      2.57 o 
   4   2   7       16.20       17.17      1.62 o 
   5   2   7       72.27       73.24      4.24 o 
   6   2   7       41.02       42.95      2.83 o 
  -9   3   7       17.45       20.22      2.20 o 
  -8   3   7       73.49       66.31      3.35 o 
  -7   3   7        8.44        8.62      0.88 o 
  -6   3   7       21.45       17.63      1.10 o 
  -5   3   7       36.38       35.71      1.41 o 
  -4   3   7       23.09       21.05      1.13 o 
  -3   3   7      331.91      334.30      8.49 o 
  -2   3   7       38.87       40.00      1.48 o 
  -1   3   7      118.52      121.68      2.80 o 
   0   3   7       74.93       75.04      1.64 o 
   1   3   7        1.48        1.22      0.36 o 
   2   3   7       18.87       17.29      1.26 o 
   3   3   7      149.19      144.78      4.61 o 
   4   3   7      147.80      163.22      5.34 o 
   5   3   7       12.99       13.83      1.68 o 
   6   3   7       10.98       12.15      1.78 o 
  -7   4   7       51.80       54.79      2.62 o 
  -6   4   7       44.22       40.23      2.30 o 
  -5   4   7       11.44       12.89      1.57 o 
  -4   4   7        1.82        1.15      0.63 o 
  -3   4   7      385.79      390.35      9.74 o 
  -2   4   7      295.80      292.81      7.86 o 
  -1   4   7       50.83       52.70      2.72 o 
   0   4   7      112.34      113.09      2.80 o 
   1   4   7       29.88       28.84      1.37 o 
   2   4   7       46.56       44.93      1.74 o 
   3   4   7       18.27       19.26      1.22 o 
   4   4   7       35.12       36.88      2.51 o 
   5   4   7       52.52       54.58      3.25 o 
  -7   5   7       11.40        9.11      1.36 o 
  -6   5   7       96.20      107.80      4.40 o 
  -5   5   7       52.14       50.50      2.83 o 
  -4   5   7      282.00      287.36      8.07 o 
  -3   5   7       11.38       13.10      1.68 o 
  -2   5   7      267.09      275.73      7.75 o 
  -1   5   7       55.88       61.39      3.04 o 
   0   5   7        2.88        3.63      0.73 o 
   1   5   7      133.54      139.60      3.41 o 
   2   5   7        0.07        0.19      0.48 o 
   3   5   7       11.41       15.50      1.78 o 
   4   5   7       13.02       16.13      1.89 o 
  -6   6   7        3.51        5.66      1.36 o 
  -5   6   7       38.97       43.48      2.83 o 
  -4   6   7        0.01       -0.10      0.73 o 
  -3   6   7        7.60        7.44      1.36 o 
  -2   6   7       78.06       73.12      3.46 o 
  -1   6   7       19.33       20.43      1.99 o 
   0   6   7        9.50       11.85      1.10 o 
   1   6   7        3.13        4.34      0.78 o 
   2   6   7       18.20       20.22      1.40 o 
   3   6   7        1.78        2.93      1.15 o 
  -5   7   7        3.31        1.78      1.05 o 
  -4   7   7       90.09       98.69      4.40 o 
  -3   7   7       33.50       33.63      2.51 o 
  -2   7   7        7.77        8.38      1.47 o 
  -1   7   7       11.60       10.16      1.68 o 
   0   7   7        0.92        0.94      0.59 o 
   1   7   7      104.70      107.28      3.19 o 
   2 -11   8        5.64        7.33      1.47 o 
   3 -11   8       76.67       78.57      3.56 o 
  -2 -10   8       10.96       15.09      1.89 o 
  -1 -10   8        5.11        4.30      1.15 o 
   0 -10   8       78.92       78.68      3.56 o 
   1 -10   8        0.02        0.31      0.73 o 
   2 -10   8       53.11       60.87      3.04 o 
   3 -10   8        0.60        0.94      0.73 o 
  -4  -9   8       19.14       20.85      1.99 o 
  -3  -9   8        2.04        2.93      0.94 o 
  -2  -9   8        1.93        1.57      0.73 o 
  -1  -9   8       25.22       22.42      1.99 o 
   0  -9   8        2.43        4.09      0.94 o 
   1  -9   8       85.96       91.98      3.67 o 
   2  -9   8        0.00       -0.31      0.52 o 
   3  -9   8       67.15       65.58      2.93 o 
  -5  -8   8       40.28       42.74      2.62 o 
  -4  -8   8        0.28        0.63      0.63 o 
  -3  -8   8       27.57       29.65      2.10 o 
  -2  -8   8        0.26        0.63      0.63 o 
  -1  -8   8       25.33       22.73      1.78 o 
   0  -8   8       19.87       21.78      1.22 o 
   1  -8   8       13.74       14.07      1.04 o 
   2  -8   8       55.78       60.84      3.35 o 
   3  -8   8        4.60        3.76      0.67 o 
   4  -8   8       19.03       18.12      1.68 o 
   5  -8   8       28.85       30.59      2.10 o 
   6  -8   8       68.04       65.69      3.14 o 
   7  -8   8        6.00        7.12      1.47 o 
  -6  -7   8       24.29       25.88      1.99 o 
  -5  -7   8       24.13       25.53      1.44 o 
  -4  -7   8       43.41       46.66      1.81 o 
  -3  -7   8       10.39       12.78      1.00 o 
  -2  -7   8       13.76       15.36      1.20 o 
  -1  -7   8        7.32        5.40      0.70 o 
   0  -7   8       91.83       89.16      2.44 o 
   1  -7   8       29.99       33.45      1.44 o 
   2  -7   8       36.15       37.37      3.40 o 
   3  -7   8       50.07       48.57      1.70 o 
   4  -7   8      108.64      111.89      4.19 o 
   5  -7   8        0.05        0.21      0.63 o 
   6  -7   8        0.16        1.78      0.84 o 
   7  -7   8       80.27       84.65      3.88 o 
  -7  -6   8        0.98        1.15      1.05 o 
  -6  -6   8       31.52       37.59      1.70 o 
  -5  -6   8       21.69       26.32      3.14 o 
  -4  -6   8       10.14       10.44      0.92 o 
  -3  -6   8      140.12      132.17      3.11 o 
  -2  -6   8      129.31      114.06      2.78 o 
  -1  -6   8       61.66       67.19      3.61 o 
   0  -6   8       37.14       33.42      1.89 o 
   1  -6   8      100.71      106.15      2.59 o 
   2  -6   8      161.64      154.35      3.37 o 
   3  -6   8       49.77       47.63      1.68 o 
   4  -6   8      320.18      311.88      8.38 o 
   6  -6   8      150.78      153.90      5.24 o 
   7  -6   8       10.37       11.31      1.57 o 
  -7  -5   8       40.24       44.73      2.93 o 
  -6  -5   8        0.01        0.33      0.50 o 
  -5  -5   8       53.60       55.84      3.14 o 
  -4  -5   8      104.30       95.83      3.14 o 
  -3  -5   8       17.34       14.05      1.00 o 
  -2  -5   8      253.88      232.16      4.48 o 
  -1  -5   8       22.16       21.99      1.47 o 
   0  -5   8      313.43      294.99      5.25 o 
   1  -5   8        9.05        8.21      0.78 o 
   2  -5   8       72.35       68.52      1.95 o 
   3  -5   8       90.23       92.74      2.57 o 
   4  -5   8       76.03       76.06      3.35 o 
   6  -5   8       13.87       14.04      1.57 o 
   7  -5   8       61.43       57.72      3.14 o 
  -7  -4   8        2.63        1.47      1.15 o 
  -6  -4   8       20.03       17.37      1.78 o 
  -5  -4   8       25.76       29.98      1.40 o 
  -4  -4   8       26.20       22.32      1.41 o 
  -3  -4   8      178.46      187.85      3.84 o 
  -2  -4   8      198.35      172.13      3.59 o 
  -1  -4   8       19.61        6.78      1.57 o 
   0  -4   8       12.48       14.70      0.92 o 
   1  -4   8       31.80       38.08      1.40 o 
   2  -4   8       64.05       66.73      1.91 o 
   3  -4   8      127.26      131.64      3.88 o 
   4  -4   8      191.49      197.27      6.08 o 
   6  -4   8       30.03       30.49      2.20 o 
   7  -4   8        1.74        1.76      0.63 o 
   8  -4   8       25.82       23.26      2.10 o 
  -8  -3   8       22.02       25.14      2.41 o 
  -7  -3   8        3.83        3.67      1.26 o 
  -6  -3   8        1.37        0.82      1.15 o 
  -5  -3   8       27.86       30.17      1.40 o 
  -4  -3   8       70.42       68.96      2.06 o 
  -3  -3   8       36.10       38.37      1.68 o 
  -2  -3   8      368.32      328.74      5.70 o 
  -1  -3   8       80.55       80.19      2.14 o 
   0  -3   8      120.76      102.53      3.20 o 
   1  -3   8       26.14       24.79      1.15 o 
   2  -3   8       36.75       33.96      1.78 o 
   3  -3   8      242.61      228.40      4.27 o 
   4  -3   8       51.38       51.02      2.72 o 
   5  -3   8       37.42       32.90      2.20 o 
   6  -3   8        6.07        3.99      0.78 o 
   7  -3   8       36.17       37.97      1.74 o 
   8  -3   8       71.72       71.97      3.56 o 
  -8  -2   8       42.96       39.29      2.83 o 
  -7  -2   8        9.38       10.37      1.01 o 
  -6  -2   8       55.60       55.24      1.91 o 
  -5  -2   8        1.53        2.25      0.94 o 
  -4  -2   8       99.85       96.89      2.51 o 
  -3  -2   8        9.56        9.65      0.85 o 
  -2  -2   8       68.48       59.68      3.04 o 
  -1  -2   8       27.77       17.91      1.47 o 
   0  -2   8        0.11        0.16      0.30 o 
   1  -2   8       97.26       93.60      2.33 o 
   2  -2   8      250.99      217.08      4.13 o 
   3  -2   8      142.49      140.64      5.13 o 
   4  -2   8        1.59        1.36      0.73 o 
   5  -2   8      113.67      119.44      2.99 o 
   6  -2   8        5.63        5.00      0.81 o 
   7  -2   8       29.30       32.50      1.63 o 
   8  -2   8       51.85       58.46      3.25 o 
  -8  -1   8       40.02       44.42      2.93 o 
  -7  -1   8        0.05        0.77      1.00 o 
  -6  -1   8       29.32       28.26      1.94 o 
  -5  -1   8       47.09       44.09      1.66 o 
  -4  -1   8      105.04       93.87      2.47 o 
  -3  -1   8      169.20      162.06      3.41 o 
  -2  -1   8       51.17       48.80      2.10 o 
  -1  -1   8      522.56      471.95     10.27 o 
   0  -1   8        0.28        0.44      0.33 o 
   1  -1   8      355.56      314.57      5.44 o 
   2  -1   8       17.37       16.82      0.98 o 
   3  -1   8        4.27        3.42      0.58 o 
   4  -1   8      149.50      139.75      4.82 o 
   5  -1   8        0.15        0.69      0.48 o 
   6  -1   8       17.77       17.77      1.22 o 
   7  -1   8        2.43        2.92      0.78 o 
  -8   0   8       46.14       51.44      3.14 o 
  -7   0   8      131.05      131.39      3.19 o 
  -6   0   8       45.84       48.26      1.76 o 
  -5   0   8      248.75      231.74      4.51 o 
  -4   0   8       10.61       10.51      0.85 o 
  -3   0   8       31.35       28.21      1.22 o 
  -2   0   8       17.41       17.37      1.00 o 
  -1   0   8       20.63       21.31      1.07 o 
   0   0   8       18.80       18.68      1.00 o 
   1   0   8        3.41        4.61      0.59 o 
   2   0   8      336.02      329.64      7.60 o 
   3   0   8       63.84       58.57      1.79 o 
   4   0   8        2.66        0.52      0.63 o 
   5   0   8       36.78       34.38      1.56 o 
   6   0   8       23.24       25.99      1.44 o 
   7   0   8       35.84       41.19      1.93 o 
  -8   1   8       19.19       17.08      1.99 o 
  -7   1   8       14.76       15.21      1.13 o 
  -6   1   8        2.03        0.76      0.58 o 
  -5   1   8       19.37       23.75      1.73 o 
  -4   1   8      104.58       93.73      2.48 o 
  -3   1   8       34.94       32.72      1.37 o 
  -2   1   8       30.82       27.16      1.99 o 
  -1   1   8      444.61      431.62     10.53 o 
   0   1   8       24.78       31.15      1.41 o 
   1   1   8      112.52      110.86      2.63 o 
   2   1   8      204.30      207.72      4.11 o 
   3   1   8       46.36       42.95      2.30 o 
   4   1   8      387.46      387.81      6.78 o 
   5   1   8        1.01        0.47      0.52 o 
   6   1   8       81.09       89.21      2.78 o 
  -8   2   8       51.86       53.32      3.14 o 
  -7   2   8      294.30      291.05      6.39 o 
  -6   2   8       22.33       21.91      1.36 o 
  -5   2   8      134.36      124.29      3.00 o 
  -4   2   8       55.85       53.48      1.78 o 
  -3   2   8        8.92        8.89      0.78 o 
  -2   2   8      284.70      292.08      5.26 o 
  -1   2   8       35.78       35.13      1.40 o 
   0   2   8      207.14      218.12      5.97 o 
   1   2   8        0.39        0.31      0.52 o 
   2   2   8      113.54      118.63      2.85 o 
   4   2   8        2.07        3.46      1.05 o 
   5   2   8       47.54       50.81      2.83 o 
   6   2   8        4.03        5.24      1.36 o 
  -8   3   8       34.52       29.23      2.41 o 
  -7   3   8       11.88       12.95      2.15 o 
  -6   3   8       15.00       14.44      1.07 o 
  -5   3   8       10.58       10.38      0.94 o 
  -4   3   8      113.57      110.31      3.98 o 
  -3   3   8       30.09       32.16      1.89 o 
  -2   3   8       25.95       28.30      1.33 o 
  -1   3   8       66.24       63.38      3.04 o 
   0   3   8       20.97       23.26      1.78 o 
   1   3   8       28.83       26.30      1.89 o 
   2   3   8       21.55       20.11      1.78 o 
  -7   4   8       85.29       86.01      3.56 o 
  -6   4   8       41.91       43.06      2.41 o 
  -5   4   8       13.28       12.89      1.57 o 
  -4   4   8        4.69        2.93      0.94 o 
  -3   4   8      117.47      123.20      4.71 o 
  -2   4   8        9.52        9.64      1.47 o 
  -1   4   8       28.15       30.28      2.20 o 
   0   4   8        3.99        4.30      1.05 o 
   1   4   8        0.01        0.10      0.63 o 
   2   4   8        7.13        5.34      1.15 o 
  -7   5   8        5.87        5.66      1.15 o 
  -6   5   8       11.17       14.35      1.68 o 
  -5   5   8       17.78       20.01      2.10 o 
  -4   5   8        8.85       10.27      1.57 o 
  -3   5   8       31.01       33.94      2.41 o 
  -2   5   8        6.21        5.34      1.26 o 
  -1   5   8       21.67       22.94      2.20 o 
   0   5   8        0.63        0.52      0.73 o 
   1   5   8       67.54       73.23      3.56 o 
   2   5   8        3.67        3.04      1.05 o 
  -5   6   8       73.69       82.76      4.09 o 
  -4   6   8        9.04        8.59      1.57 o 
  -3   6   8      416.12      433.40     11.42 o 
  -2   6   8       11.71       10.69      1.68 o 
  -1   6   8      146.21      150.44      5.66 o 
   0   6   8       13.25       16.66      2.10 o 
   1   6   8       18.09       19.80      2.20 o 
   0 -10   9       18.91       19.70      1.99 o 
   1 -10   9        0.28        1.47      0.84 o 
   2 -10   9       49.26       52.17      2.83 o 
   3 -10   9        0.17        0.00      0.73 o 
  -3  -9   9        6.08        8.49      1.47 o 
  -2  -9   9       31.68       31.53      2.20 o 
  -1  -9   9        4.81        3.35      1.05 o 
   0  -9   9       32.71       29.86      2.10 o 
   1  -9   9        2.08        0.94      0.73 o 
   2  -9   9       11.96       13.62      1.57 o 
   3  -9   9        3.55        4.82      1.05 o 
  -4  -8   9        6.63        8.17      1.36 o 
  -3  -8   9        0.07        0.94      0.63 o 
  -2  -8   9        4.64        4.30      1.05 o 
  -1  -8   9        6.50        7.10      1.05 o 
   0  -8   9        7.29        4.72      0.79 o 
   1  -8   9        0.04        0.21      0.44 o 
   2  -8   9        5.57        6.08      0.80 o 
   3  -8   9        3.43        3.87      1.00 o 
   4  -8   9       58.60       54.79      3.04 o 
   5  -8   9       41.92       42.64      2.62 o 
   6  -8   9       45.34       39.39      2.62 o 
  -6  -7   9        5.00        4.37      0.85 o 
  -5  -7   9        0.14       -0.36      0.50 o 
  -4  -7   9       35.87       37.07      1.70 o 
  -3  -7   9        0.04        0.26      0.44 o 
  -2  -7   9       75.09       70.83      2.26 o 
  -1  -7   9       15.29       11.12      1.00 o 
   0  -7   9      131.48      145.03      3.41 o 
   1  -7   9        4.78        3.03      0.63 o 
   2  -7   9       54.48       53.56      1.92 o 
   3  -7   9        1.58        1.41      0.52 o 
   4  -7   9        3.16        1.68      0.84 o 
   6  -7   9       15.08       11.00      1.57 o 
  -6  -6   9       90.35      100.24      2.95 o 
  -5  -6   9       10.43       11.04      1.31 o 
  -4  -6   9       21.94       24.23      1.37 o 
  -3  -6   9       48.09       48.27      1.81 o 
  -2  -6   9       58.86       61.94      2.07 o 
  -1  -6   9       73.80       79.20      2.33 o 
   0  -6   9      108.36      108.22      2.99 o 
   1  -6   9       45.53       50.56      1.81 o 
   2  -6   9        2.03        1.31      0.89 o 
   3  -6   9       35.91       32.80      1.99 o 
   4  -6   9       56.03       53.22      2.93 o 
   5  -6   9      164.97      188.36      6.39 o 
   6  -6   9        8.39        9.11      1.47 o 
  -7  -5   9       46.24       56.68      3.35 o 
  -6  -5   9        8.32        8.36      0.98 o 
  -5  -5   9       41.51       44.03      1.80 o 
  -4  -5   9       12.94       11.96      1.00 o 
  -3  -5   9       18.26       17.36      1.52 o 
  -2  -5   9       92.55       80.75      2.33 o 
  -1  -5   9      108.52       96.94      2.59 o 
   0  -5   9       81.08       82.62      2.37 o 
   1  -5   9       68.05       70.88      2.14 o 
   2  -5   9       84.83       77.65      2.25 o 
   3  -5   9        8.85        8.15      0.83 o 
   4  -5   9        0.17        0.52      0.73 o 
   5  -5   9       93.98      109.69      4.50 o 
   6  -5   9       39.94       34.47      2.41 o 
  -7  -4   9       38.87       40.44      2.83 o 
  -6  -4   9       15.75       13.95      1.13 o 
  -5  -4   9       13.05       13.60      1.89 o 
  -4  -4   9       29.17       21.84      2.72 o 
  -3  -4   9       10.96       11.52      1.31 o 
  -2  -4   9        3.42        3.69      1.20 o 
  -1  -4   9       11.27       10.19      0.88 o 
   0  -4   9        9.29        9.61      0.85 o 
   1  -4   9       39.87       40.88      1.55 o 
   2  -4   9        5.48        3.56      0.58 o 
   3  -4   9       68.29       65.66      2.20 o 
   4  -4   9        3.77        2.62      0.94 o 
   5  -4   9       32.63       34.05      2.51 o 
   6  -4   9       17.37       18.86      1.99 o 
  -7  -3   9       12.16        8.17      0.98 o 
  -6  -3   9        4.11        4.65      1.62 o 
  -5  -3   9       26.40       22.40      1.28 o 
  -4  -3   9        0.09        0.33      0.36 o 
  -3  -3   9       13.22       11.72      1.00 o 
  -2  -3   9       20.23       25.85      1.94 o 
  -1  -3   9       26.07       23.17      1.18 o 
   0  -3   9        0.16        0.90      0.40 o 
   1  -3   9       67.40       63.28      2.00 o 
   2  -3   9       26.71       32.08      1.99 o 
   3  -3   9        6.44        4.86      1.00 o 
   4  -3   9        0.61        2.72      0.94 o 
   6  -3   9       33.66       33.84      2.41 o 
  -7  -2   9       11.44       15.58      1.83 o 
  -6  -2   9       27.29       27.61      1.78 o 
  -5  -2   9       75.73       81.69      4.40 o 
  -4  -2   9       66.01       65.63      2.07 o 
  -3  -2   9       58.73       54.86      1.88 o 
  -2  -2   9        4.22        1.85      0.73 o 
  -1  -2   9       33.38       22.79      1.83 o 
   0  -2   9       14.30       12.03      1.31 o 
   1  -2   9       24.80       23.70      1.15 o 
   2  -2   9      136.10      130.80      3.06 o 
   3  -2   9        8.87       12.35      0.94 o 
   4  -2   9       38.47       39.18      2.41 o 
   5  -2   9        1.88        3.46      1.05 o 
   6  -2   9        1.45        2.62      1.15 o 
  -8  -1   9       10.92        9.74      1.78 o 
  -7  -1   9        8.85        9.46      1.01 o 
  -6  -1   9       51.26       52.55      1.98 o 
  -5  -1   9       10.63       10.65      0.95 o 
  -4  -1   9      118.44      109.49      2.85 o 
  -3  -1   9       24.74       28.17      1.33 o 
  -2  -1   9       34.12       25.88      1.22 o 
  -1  -1   9       17.50       16.89      1.10 o 
   0  -1   9       21.36       15.89      1.41 o 
   1  -1   9       79.05       77.38      2.18 o 
   2  -1   9       12.30       15.68      1.03 o 
   3  -1   9      178.77      165.73      5.45 o 
   4  -1   9       53.62       47.35      2.72 o 
   5  -1   9        0.01        0.21      0.73 o 
   6  -1   9      111.93      112.20      4.61 o 
  -8   0   9        0.09        0.21      0.94 o 
  -7   0   9       29.93       32.08      1.53 o 
  -6   0   9        5.43        6.71      0.85 o 
  -5   0   9      178.80      179.17      3.92 o 
  -4   0   9        9.80       10.01      1.26 o 
  -3   0   9      156.03      142.25      3.26 o 
  -2   0   9       25.31       23.22      1.19 o 
  -1   0   9       38.59       35.72      1.44 o 
   0   0   9      252.21      229.99      4.48 o 
   1   0   9        4.82        3.84      0.63 o 
   2   0   9      183.77      182.85      3.84 o 
   3   0   9        1.04        1.15      0.73 o 
   5   0   9        0.46        1.78      0.94 o 
   6   0   9        1.41        1.36      0.94 o 
  -8   1   9       17.79       14.04      1.99 o 
  -7   1   9        6.71        9.32      1.36 o 
  -6   1   9       57.48       57.43      2.03 o 
  -5   1   9        0.81        1.39      0.50 o 
  -4   1   9       84.73       80.52      2.33 o 
  -3   1   9       12.07       12.89      1.00 o 
  -2   1   9       96.06       88.34      2.44 o 
  -1   1   9        1.55        1.00      0.47 o 
   0   1   9        4.96        3.76      0.68 o 
   1   1   9        0.26        0.05      0.37 o 
   2   1   9        0.04       -0.33      0.33 o 
   3   1   9       95.81       97.01      3.88 o 
   4   1   9        1.90        2.93      0.94 o 
   5   1   9       10.68       10.37      1.57 o 
  -8   2   9        5.65        5.45      1.36 o 
  -7   2   9       12.91       10.36      1.03 o 
  -6   2   9        0.05        0.26      0.44 o 
  -5   2   9        8.33        7.38      0.85 o 
  -4   2   9        0.73        1.39      0.48 o 
  -3   2   9       47.04       44.82      1.74 o 
  -2   2   9       52.01       53.86      1.89 o 
  -1   2   9        0.01       -0.24      0.40 o 
   0   2   9      138.63      147.63      4.30 o 
   1   2   9        4.36        3.60      0.63 o 
   2   2   9        3.88        4.55      0.70 o 
  -7   3   9        1.00       -0.10      0.63 o 
  -6   3   9       37.97       43.69      2.51 o 
  -5   3   9        0.70        1.47      0.73 o 
  -4   3   9       21.43       20.53      1.89 o 
  -3   3   9        9.13        9.43      1.36 o 
  -2   3   9       86.98       88.52      3.77 o 
  -1   3   9        8.86        9.32      1.36 o 
   1   3   9        1.45        2.41      0.84 o 
   2   3   9        1.22        1.05      0.73 o 
  -7   4   9        1.63        3.25      1.05 o 
  -6   4   9        1.53        1.57      0.84 o 
  -5   4   9        0.08       -0.42      0.52 o 
  -4   4   9        1.47        1.99      0.84 o 
  -2   4   9        5.55        5.24      1.26 o 
  -1   4   9      140.40      148.34      5.45 o 
   0   4   9        2.58        3.35      1.05 o 
   1   4   9       58.78       62.86      3.35 o 
   2   4   9        0.09        0.94      0.84 o 
  -3   5   9        9.14       12.36      1.89 o 
  -2   5   9       44.86       47.77      3.04 o 
  -1   5   9       34.90       32.79      2.51 o 
   0   5   9        1.06        1.89      0.94 o 
   1   5   9        0.17        0.42      0.84 o 
  -1  -9  10        0.09        1.05      0.84 o 
   0  -9  10       19.43       16.66      1.89 o 
   1  -9  10        3.09        5.97      1.26 o 
   2  -9  10        3.31        3.67      1.05 o 
  -3  -8  10        4.12        2.96      0.70 o 
  -2  -8  10       45.71       49.82      2.00 o 
  -1  -8  10       69.84       75.46      2.48 o 
   0  -8  10       95.49       92.28      4.40 o 
   1  -8  10      143.50      160.70      3.85 o 
   2  -8  10       96.17      109.60      4.35 o 
   3  -8  10        9.37       10.69      1.68 o 
   4  -8  10        3.91        4.92      1.26 o 
  -5  -7  10      107.46      120.99      5.40 o 
  -4  -7  10       69.75       74.63      2.52 o 
  -3  -7  10        2.87        2.84      3.04 o 
  -2  -7  10        1.78        1.05      0.50 o 
  -1  -7  10        3.91        3.99      0.74 o 
   0  -7  10        6.47        8.29      1.00 o 
   1  -7  10        0.14        0.32      0.48 o 
   2  -7  10       10.22        7.50      0.92 o 
   3  -7  10        0.83       -0.10      0.73 o 
   4  -7  10        1.24        0.10      0.84 o 
   5  -7  10        8.38       10.90      1.78 o 
  -6  -6  10        0.52        1.26      0.84 o 
  -5  -6  10        9.04        8.93      1.07 o 
  -4  -6  10        4.58        4.35      0.74 o 
  -3  -6  10       42.78       46.22      3.82 o 
  -2  -6  10       25.21       25.44      1.37 o 
  -1  -6  10       64.56       70.99      2.33 o 
   0  -6  10       63.98       71.50      2.72 o 
   1  -6  10      155.46      164.06      4.82 o 
   2  -6  10       24.10       28.17      1.40 o 
   3  -6  10       77.09       80.77      3.77 o 
   4  -6  10        0.61       -0.52      0.73 o 
   5  -6  10       34.11       35.83      2.72 o 
  -6  -5  10       39.05       37.74      1.80 o 
  -5  -5  10      176.66      172.89      4.30 o 
  -4  -5  10       45.37       41.29      1.77 o 
  -3  -5  10       53.21       48.80      4.35 o 
  -2  -5  10        6.39        6.06      0.78 o 
  -1  -5  10       29.15       33.85      1.52 o 
   0  -5  10       52.73       55.81      1.95 o 
   1  -5  10       22.85       22.56      1.28 o 
   2  -5  10      118.00      117.85      3.98 o 
   3  -5  10        0.63        0.21      0.73 o 
   4  -5  10       31.00       31.01      2.30 o 
   5  -5  10        1.31        3.35      1.15 o 
  -7  -4  10       12.24       12.36      1.57 o 
  -6  -4  10       10.94       12.55      1.16 o 
  -5  -4  10        3.06        5.09      0.85 o 
  -4  -4  10      149.90      141.17      3.51 o 
  -3  -4  10        3.62        1.47      0.52 o 
  -2  -4  10       43.39       48.44      1.85 o 
  -1  -4  10        5.05        7.13      1.00 o 
   0  -4  10       18.19       22.48      2.04 o 
   1  -4  10       30.21       23.78      1.25 o 
   2  -4  10       59.49       57.65      1.98 o 
   3  -4  10       44.81       44.94      2.72 o 
   4  -4  10       30.82       30.59      2.30 o 
   5  -4  10        2.98        3.14      1.15 o 
  -7  -3  10        5.53       10.27      1.47 o 
  -6  -3  10       56.46       52.74      2.09 o 
  -5  -3  10        2.38        1.13      0.55 o 
  -4  -3  10      117.27      107.67      4.92 o 
  -3  -3  10        0.50        0.37      0.44 o 
  -2  -3  10       17.77       14.93      2.46 o 
  -1  -3  10       10.11        9.31      0.92 o 
   0  -3  10        0.48        0.47      0.40 o 
   1  -3  10        3.08        1.73      0.55 o 
   2  -3  10       19.34       24.63      1.25 o 
   3  -3  10       12.88       13.62      1.68 o 
   4  -3  10       25.69       28.60      2.20 o 
  -7  -2  10        5.11        5.56      0.83 o 
  -6  -2  10        9.94       10.10      1.06 o 
  -5  -2  10        0.15       -0.04      0.48 o 
  -4  -2  10      109.31      125.65      3.22 o 
  -3  -2  10       41.17       39.16      2.62 o 
  -2  -2  10       13.43       15.06      1.10 o 
  -1  -2  10        1.33        0.21      0.37 o 
   0  -2  10        9.78       11.50      1.00 o 
   1  -2  10        2.04        5.14      1.41 o 
   2  -2  10      125.04      123.47      3.88 o 
   3  -2  10        6.46        8.49      1.47 o 
   4  -2  10       38.39       41.17      2.72 o 
   5  -2  10        1.39        1.68      0.94 o 
  -7  -1  10        3.10        3.45      0.75 o 
  -6  -1  10       60.52       64.83      2.51 o 
  -5  -1  10        0.85        1.18      0.55 o 
  -4  -1  10      145.73      158.78      6.18 o 
  -3  -1  10       21.49       20.43      1.22 o 
  -2  -1  10       76.16       76.59      2.33 o 
  -1  -1  10        8.48       11.57      1.00 o 
   0  -1  10       15.80       14.38      1.07 o 
   1  -1  10       20.87       22.28      1.22 o 
   2  -1  10        1.44        0.04      0.48 o 
   3  -1  10       60.94       62.12      3.25 o 
   4  -1  10       21.94       23.15      2.10 o 
   5  -1  10       73.12       69.46      3.56 o 
  -7   0  10       19.20       21.32      1.41 o 
  -6   0  10        2.42        1.77      0.65 o 
  -5   0  10       53.45       55.00      2.04 o 
  -4   0  10        4.51        6.21      1.31 o 
  -3   0  10       95.62       97.21      2.74 o 
  -2   0  10       49.74       47.24      3.61 o 
  -1   0  10       38.70       33.87      1.52 o 
   0   0  10       31.19       36.60      1.59 o 
   1   0  10       25.09       23.89      1.29 o 
   2   0  10       50.01       54.92      1.95 o 
   3   0  10        0.14        0.00      0.63 o 
   5   0  10       23.82       27.34      2.30 o 
  -7   1  10       36.84       32.20      1.66 o 
  -6   1  10        7.33        9.51      1.15 o 
  -5   1  10       17.11       13.13      1.99 o 
  -4   1  10       28.25       28.43      1.44 o 
  -3   1  10       10.85        8.54      2.20 o 
  -2   1  10       69.01       72.45      2.30 o 
  -1   1  10       20.30       18.48      1.22 o 
   0   1  10        5.09        7.48      0.85 o 
   1   1  10        6.90        6.76      1.73 o 
   2   1  10        3.30        4.92      0.78 o 
   3   1  10       22.69       25.14      1.99 o 
  -7   2  10        7.30        7.73      1.00 o 
  -6   2  10        6.69        7.34      0.95 o 
  -5   2  10        0.19        0.52      0.52 o 
  -4   2  10        0.01        0.31      0.43 o 
  -3   2  10       19.62       19.27      1.52 o 
  -2   2  10       22.74       24.80      1.62 o 
  -1   2  10       88.08       85.28      2.55 o 
   0   2  10        2.07        1.78      0.73 o 
   1   2  10       15.96       16.34      1.68 o 
   2   2  10        0.88        0.42      0.63 o 
  -5   3  10        9.32        9.74      1.57 o 
  -4   3  10        2.21        2.20      0.84 o 
  -3   3  10        3.72        3.46      0.94 o 
  -2   3  10       30.50       28.81      2.10 o 
  -1   3  10        1.92        2.83      0.94 o 
   0   3  10        6.09        5.24      1.15 o 
   1   3  10        2.99        1.68      0.94 o 
  -3   4  10        3.20        4.92      1.15 o 
  -2   4  10        3.74        2.83      1.05 o 
  -1   4  10       49.93       56.68      3.14 o 
   0   4  10       24.81       28.39      2.41 o 
  -3  -8  11        1.99        3.77      1.15 o 
  -2  -8  11        1.43        3.46      1.15 o 
  -1  -8  11       34.39       41.59      1.93 o 
   0  -8  11       47.64       48.81      2.07 o 
   1  -8  11       12.93       14.58      1.31 o 
   2  -8  11        6.74        8.94      1.10 o 
   3  -8  11       60.54       66.52      3.67 o 
  -3  -7  11      222.11      218.53      7.12 o 
  -2  -7  11       47.29       48.95      3.09 o 
  -1  -7  11      188.82      201.81      4.59 o 
   0  -7  11       14.16       16.23      1.29 o 
   1  -7  11      141.45      155.21      3.85 o 
   2  -7  11      136.03      135.01      3.55 o 
   3  -7  11      129.59      144.36      5.66 o 
   4  -7  11       14.17       14.25      1.99 o 
  -4  -6  11       39.00       39.08      2.51 o 
  -3  -6  11       29.02       26.37      1.48 o 
  -2  -6  11       12.92       11.94      1.15 o 
  -1  -6  11       19.16       16.44      1.25 o 
   0  -6  11       15.00       18.19      1.33 o 
   1  -6  11       11.89       12.33      3.93 o 
   2  -6  11       14.24       15.50      1.57 o 
   3  -6  11       41.69       47.56      3.04 o 
   4  -6  11        6.10        9.43      1.68 o 
  -5  -5  11        0.13        0.48      0.79 o 
  -4  -5  11        0.99        2.73      0.73 o 
  -3  -5  11       68.57       68.12      2.41 o 
  -2  -5  11       15.13       15.69      1.22 o 
  -1  -5  11       43.93       46.96      2.15 o 
   0  -5  11        6.83        7.76      0.95 o 
   1  -5  11      109.36      113.37      3.72 o 
   2  -5  11       90.76       94.03      2.83 o 
   3  -5  11       50.50       48.71      3.04 o 
   4  -5  11       35.10       40.65      2.83 o 
  -6  -4  11        1.77        0.63      0.73 o 
  -5  -4  11       30.54       26.02      1.58 o 
  -4  -4  11      130.13      129.54      5.45 o 
  -3  -4  11       44.44       40.37      1.77 o 
  -2  -4  11       61.25       61.35      2.22 o 
  -1  -4  11       16.89       15.55      1.26 o 
   0  -4  11       11.76       12.31      1.10 o 
   1  -4  11        0.65        0.13      0.40 o 
   2  -4  11        2.74        1.38      0.68 o 
   3  -4  11       84.59       98.79      4.40 o 
   4  -4  11       34.96       37.92      2.72 o 
  -6  -3  11       33.08       29.75      2.20 o 
  -5  -3  11        8.13        8.21      1.26 o 
  -4  -3  11       10.32        7.54      0.95 o 
  -3  -3  11       56.18       57.63      3.56 o 
  -2  -3  11      107.51      112.31      3.11 o 
  -1  -3  11       30.89       28.88      1.48 o 
   0  -3  11      118.63      117.03      3.14 o 
   1  -3  11      109.75      115.73      3.14 o 
   2  -3  11       50.27       49.45      1.95 o 
   3  -3  11       80.42       90.10      4.19 o 
   4  -3  11        0.52        0.21      0.84 o 
  -5  -2  11      132.12      134.83      3.58 o 
  -4  -2  11       46.16       41.44      1.99 o 
  -3  -2  11      123.75      125.58      3.29 o 
  -2  -2  11        5.63        7.68      1.52 o 
  -1  -2  11       35.96       33.40      1.59 o 
   0  -2  11        1.03        1.74      0.58 o 
   1  -2  11       21.72       20.00      1.33 o 
   2  -2  11        3.56        4.52      0.75 o 
   3  -2  11        3.03        3.04      1.15 o 
   4  -2  11       12.45       16.87      1.99 o 
  -6  -1  11        0.04        1.20      0.58 o 
  -5  -1  11       10.72       10.33      1.10 o 
  -4  -1  11        0.93        0.35      0.48 o 
  -3  -1  11       57.81       64.49      2.26 o 
  -2  -1  11       42.68       43.17      1.81 o 
  -1  -1  11       53.16       53.60      3.77 o 
   0  -1  11       76.73       71.10      4.19 o 
   1  -1  11       43.12       46.36      2.41 o 
   2  -1  11       64.52       71.12      2.36 o 
   3  -1  11       47.42       53.64      3.14 o 
   4  -1  11        0.01       -0.21      0.73 o 
  -6   0  11       54.22       50.86      3.46 o 
  -5   0  11      105.19      111.18      3.98 o 
  -4   0  11      114.91      113.63      3.46 o 
  -3   0  11       64.40       65.42      2.29 o 
  -2   0  11        5.75        4.71      0.78 o 
  -1   0  11       61.51       60.40      2.83 o 
   0   0  11       22.39       24.14      1.44 o 
   1   0  11       61.30       65.35      2.25 o 
   2   0  11       11.86       10.92      1.78 o 
   3   0  11        5.47        4.50      1.26 o 
  -5   1  11       16.35       15.34      1.26 o 
  -4   1  11        9.80        8.53      1.00 o 
  -3   1  11        2.69        3.82      0.74 o 
  -2   1  11       79.99       81.61      2.63 o 
  -1   1  11        7.43        7.96      0.96 o 
   0   1  11       62.89       62.70      2.26 o 
   1   1  11        0.07        0.54      0.55 o 
   2   1  11       47.52       51.96      3.04 o 
  -4   2  11      117.42      119.32      4.71 o 
  -3   2  11        2.63        2.83      0.94 o 
  -2   2  11        5.41        4.30      1.15 o 
  -1   2  11       11.21       12.68      1.68 o 
   0   2  11        0.16       -0.63      0.63 o 
   1   2  11        7.77       10.48      1.57 o 
  -1  -7  12        1.31        0.52      0.94 o 
   0  -7  12        0.78        1.78      0.67 o 
   1  -7  12      119.50      132.81      3.65 o 
   2  -7  12        5.41        4.09      1.26 o 
  -2  -6  12      359.07      391.18     10.79 o 
  -1  -6  12      266.00      275.11      8.49 o 
   0  -6  12      123.33      135.59      3.70 o 
   1  -6  12       27.36       25.53      1.55 o 
   2  -6  12       64.38       65.49      2.43 o 
  -3  -5  12       51.60       48.89      2.41 o 
  -2  -5  12        3.28        2.82      0.70 o 
  -1  -5  12        3.64        2.93      0.74 o 
   0  -5  12       46.08       48.13      2.03 o 
   1  -5  12       21.95       22.31      1.51 o 
   2  -5  12       81.77       72.90      2.54 o 
  -3  -4  12       38.62       41.37      2.83 o 
  -2  -4  12        8.75       10.40      1.15 o 
  -1  -4  12      157.34      165.95      4.11 o 
   0  -4  12        0.03        0.19      0.43 o 
   1  -4  12        7.81        6.98      1.47 o 
   2  -4  12       66.41       76.58      3.98 o 
  -4  -3  12       15.58       20.96      1.48 o 
  -3  -3  12        9.86        9.73      1.10 o 
  -2  -3  12        3.47        3.14      1.10 o 
  -1  -3  12       14.92       13.80      1.22 o 
   0  -3  12       49.52       45.51      1.95 o 
   1  -3  12       13.57       12.32      1.18 o 
   2  -3  12       86.70       85.38      4.09 o 
  -4  -2  12      127.68      126.99      3.51 o 
  -3  -2  12       95.55      100.80      4.66 o 
  -2  -2  12       28.24       30.39      1.59 o 
  -1  -2  12      185.85      190.84      4.47 o 
   0  -2  12        0.57        0.73      0.55 o 
   1  -2  12      194.57      185.47      8.12 o 
   2  -2  12       83.40       98.16      4.50 o 
  -4  -1  12       23.24       32.79      2.51 o 
  -3  -1  12      119.93      124.83      9.95 o 
  -2  -1  12        1.80        1.47      0.67 o 
  -1  -1  12        5.37        4.48      1.10 o 
   0  -1  12       35.54       32.59      2.62 o 
   1  -1  12       26.30       27.58      1.83 o 
   2  -1  12       27.91       33.52      2.62 o 
  -4   0  12       47.30       47.56      3.04 o 
  -3   0  12        0.62        1.36      0.94 o 
  -2   0  12        5.01        4.01      1.05 o 
  -1   0  12       13.94       16.96      1.33 o 
   0   0  12        0.13       -0.21      0.48 o 
   1   0  12       61.23       65.78      4.14 o 
  -4   1  12       29.17       27.76      2.41 o 
  -3   1  12       94.83       92.92      4.19 o 
  -2   1  12       12.61       12.15      1.68 o 
                                                 
